# Supplementary material for: Deciphering the Preference and Predicting the Viability of Circular Permutations in Proteins
Source: PLoS One. 2012 Feb 16;7(2):e31791. doi: 10.1371/journal.pone.0031791 (PMC3281007; doi:10.1371/journal.pone.0031791)
Supplement: Dataset S1 — Dataset L. This file provides information about how viable and inviable CPs were determined in the Dataset L, which is composed of two subsets: Dataset T and the DHFR dataset. (XLS) [file pone.0031791.s001.xls]

## Sheet: Dataset L
	Dataset L					Dataset T								DHFR dataset
	Subsets	PDB entries	Number of viable CP sites	Number of inviable CP sites		PDB entry (function)	Residue No.	Amino acid	Foldability of the CPM	Soluble fraction of the CPM (%)	Activity of the CPM	Being a viable CP site		PDB entry (function)	Residue No.	Amino acid	Being an early folding site	Foldability of the CPM	Activity of the CPM	Being a catalytic (C) or a ligand binding (b) residue	Being a viable CP site
	Dataset T	1gflA, 1a2jA, 2b3pA, 2b3qA, 5mbnA, 1piiA	76	100		1gflA (green fluorescent protein, GFP)	10	G			–	–		1rx4A (dihydrofolate reductase)	1	M		+	+		+
	DHFR dataset	1rx4A	86	73			25	H			+	+			2	I		+	+		+
	Dataset L was utilized to examine the preferences of CP. During the development of our prediction system, it was divided into two subsets. Dataset T was used as a training and testing dataset. The DHFR dataset was employed as an independent evaluation dataset. These two subsets shared <9% sequence identities.						39	Y			+	+			3	S		–			–
							45	K			–	–			4	L		–			–
							50	T			+	+			5	I	+	–		b,c	–
							64	F			–	–			6	A		–		b	–
							69	Q			–	–			7	A		–		b	–
							76	D			–	–			8	L		–			–
							83	F			–	–			9	A		–			–
							97	T			–	–			10	V		–			–
							103	D			+	+			11	D		–			–
							117	D			+	+			12	R		–			–
							131	K			–	–			13	V		–			–
							145	Y			+	+			14	I		–			–
							158	K			+	+			15	G		+	+		+
							166	K			–	–			16	M		+	+		+
							174	G			+	+			17	E		+	+	b	+
							205	S			–	–			18	N		+	+		+
							213	E			–	–			19	A		+	+		+
							229	I			+	+			20	M		+	+	c	+
						1a2jA (disulfide oxidoreductase DsbA)	37	E			+	+			21	P		+	+		+
							41	H			+	+			22	W		+	+		+
							57	T			+	+			23	N		+	+		+
							66	G			+	+			24	L		+	+		+
							73	T			–	–			25	P		+	+		+
							77	A			–	–			26	A		+	+		+
							83	G			–	–			27	D		+	+	b,c	+
							89	T			–	–			28	L		+	+	c	+
							95	G			–	–			29	A		+	+		+
							107	D			+	+			30	W		–			–
							116	G			+	+			31	F		–		b,c	–
							119	G			+	+			32	K		–		b	–
							123	D			–	–			33	R		–			–
							128	S			+	+			34	N		–			–
							133	S			–	–			35	T		–			–
							136	A			–	–			36	L		–			–
							143	A			–	–			37	D		+	+		+
							148	R			+	+			38	K		+	+		+
							152	A			–	–			39	P		+	+		+
							157	G			+	+			40	V	+	–			–
							161	L			–	–			41	I	+	–			–
							172	D			+	+			42	M		–			–
						2b3pA (GFP superfolder)	23	N		35	+	+			43	G		–		b	–
							39	N		40	+	+			44	R		–		b	–
							51	G		70	+	+			45	H		–		b	–
							91	G		25	+	+			46	T		–		b	–
							102	D		20	+	+			47	W		–			–
							117	D		35	+	+			48	E		–			–
							129	D		5	–	–			49	S		–			–
							140	K		60	+	+			50	I		+	+		+
							145	F		75	+	+			51	G		+	+		+
							157	Q		75	+	+			52	R		+	+	b	+
							173	D		80	+	+			53	P		+	+		+
							189	G		95	+	+			54	L		+		b,c	+
							195	L		75	+	+			55	P		+	+		+
							214	K		25	+	+			56	G		+	+		+
						2b3qA (GFP folding reporter)	23	N		0	–	–			57	R		–		b	–
							39	Y		0	–	–			58	K		–			–
							51	G		5	–	–			59	N		–			–
							91	G		5	–	–			60	I		–			–
							102	D		0	–	–			61	I		–			–
							117	D		15	+	+			62	L		–		b	–
							129	D		0	–	–			63	S		–		b	–
							140	K		5	–	–			64	S		+	+	b	+
							145	Y		0	–	–			65	Q		+	+	b	+
							157	Q		15	+	+			66	P		+	+		+
							173	D		10	+	+			67	G		+	+		+
							189	G		0	–	–			68	T		+	+		+
							195	L		5	–	–			69	D		+	+		+
							214	K		5	–	–			70	D		+	+		+
						5mbnA (myoglobin)	3	S	–			–			71	R		+	+		+
							4	E	–			–			72	V		+	+		+
							5	G	–			–			73	T		+	+		+
							6	E	–			–			74	W		+	+		+
							7	W	–			–			75	V	+	+	+		+
							8	Q	–			–			76	K		+	+	b	+
							9	L	–			–			77	S		+	+		+
							10	V	–			–			78	V		+	+		+
							11	L	–			–			79	D		+	+		+
							12	H	–			–			80	E		–			–
							13	V	–			–			81	A	+	–			–
							14	W	–			–			82	I		–			–
							15	A	–			–			83	A		–			–
							16	K	–			–			84	A		+	+		+
							17	V	–			–			85	C		+	+		+
							18	E	–			–			86	G		+	+		+
							19	A	+			+			87	D		+	+		+
							20	D	–			–			88	V		+	+		+
							21	V	–			–			89	P		+	+		+
							22	A	–			–			90	E		+	+		+
							23	G	–			–			91	I	+	–			–
							24	H	–			–			92	M	+	–			–
							25	G	–			–			93	V		–			–
							26	Q	–			–			94	I	+	–		b,c	–
							27	D	–			–			95	G		–			–
							28	I	–			–			96	G		–		b	–
							29	L	–			–			97	G		–		b	–
							30	I	–			–			98	R		–		b	–
							31	R	–			–			99	V		–		b	–
							32	L	–			–			100	Y		–		b	–
							33	F	–			–			101	E		–			–
							34	K	–			–			102	Q		–		b	–
							35	S	–			–			103	F	+	–			–
							119	H	+			+			104	L		–			–
							120	P	+			+			105	P		+	+		+
							121	G	+			+			106	K		+	+		+
							122	D	+			+			107	A		–			–
							123	F	+			+			108	Q		–			–
							124	G	–			–			109	K		–			–
							125	A	–			–			110	L		–			–
							126	D	–			–			111	Y	+	–			–
							127	A	–			–			112	L		–			–
							128	Q	–			–			113	T		–		b	–
							129	G	–			–			114	H		–			–
							130	A	–			–			115	I		–			–
							131	M	–			–			116	D		–			–
							132	N	–			–			117	A		–			–
							133	K	–			–			118	E		–			–
							134	A	–			–			119	V		+	+		+
							135	L	–			–			120	E		+	+		+
							136	E	–			–			121	G		+	+		+
							137	L	–			–			122	D		+	+	b	+
							138	F	–			–			123	T		+	+	b	+
							139	R	–			–			124	H		–			–
							140	K	–			–			125	F		–			–
							141	D	–			–			126	P		+	+		+
							142	I	–			–			127	D		+	+		+
							143	A	–			–			128	Y		+	+		+
							144	A	–			–			129	E		+	+		+
							145	K	–			–			130	P		+	+		+
							146	Y	–			–			131	D		+	+		+
							147	K	–			–			132	D		+	+		+
							148	E	–			–			133	W		+	+		+
							149	L	–			–			134	E		+	+		+
						1piiA (phosphoribosylanthranilate isomerase domain)	275	G	+			+			135	S		+	+		+
							276	A	+			+			136	V		–			–
							277	I	+			+			137	F		–			–
							301	A	+			+			138	S		–		b	–
							302	A	+			+			139	E		+	+		+
							303	A	+			+			140	F		+	+		+
							304	P	+			+			141	H		+	+		+
							305	L	+			+			142	D		+	+		+
							327	S	–			–			143	A		+	+		+
							328	L	–			–			144	D		+	+		+
							329	A	–			–			145	A		+	+		+
							349	L	–			–			146	Q		+	+		+
							350	P	–			–			147	N		+	+		+
							351	A	–			–			148	S		+	+		+
							352	H	–			–			149	H		+	+		+
							353	V	–			–			150	S		+	+		+
							361	V	+			+			151	Y		+	+		+
							362	G	+			+			152	C		+	+	b	+
							363	E	+			+			153	F		+	+		+
							364	T	+			+			154	E		–			–
							365	L	+			+			155	I	+	–			–
							366	P	+			+			156	L	+	+	+		+
							367	A	+			+			157	E	+	+	+		+
							368	R	+			+			158	R		+	+		+
							369	E	+			+			159	R		+	+		+
							370	F	+			+
							371	Q	+			+
							372	H	+			+
							373	V	+			+
							374	D	+			+
							395	N	+			+
							396	G	+			+
							397	Q	+			+
							398	S	+			+
							399	L	+			+
							400	G	+			+
							401	N	+			+
							418	Q	+			+
							419	T	+			+
							420	G	+			+
							421	C	+			+
							422	A	+			+
