# Supplementary material for: Deciphering the Preference and Predicting the Viability of Circular Permutations in Proteins
Source: PLoS One. 2012 Feb 16;7(2):e31791. doi: 10.1371/journal.pone.0031791 (PMC3281007; doi:10.1371/journal.pone.0031791)
Supplement: Dataset S2 — nrCPDB-40. This file lists the PDB entries for nrCPDB-40. (XLS) [file pone.0031791.s002.xls]

## Sheet: nrCPDB-40
PDB ID	Chain
1jjz	A
2eri	A
1spw	A
2a28	A
1ce3	A
2gnc	A
1clf
2j6f	A
1mhn	A
2a08	A
2b86	A
1ark
1ju5	C
1kq1	A
1m3c	A
1s1n	A
1z9z	A
1rof
2o8x	A
1y0m	A
1k4u	S
2f2v	A
2j05	A
1zsg	A
2exs	C
1aww
1wyx	A
2dig	A
2dlm	A
2b1u	A
1o9y	A
2aj0	A
1ztg	A
2gjf	A
1dt4	A
2hvy	B
2f40	A
1uso	A
1uta	A
1uv7	A
1cb1
1x3u	A
1b4r	A
2fgo	A
2gsk	B
1pmz	A
2fj6	A
1a7g	E
1s72	X
1d1r	A
1is7	K
1irj	A
1vku	A
2d9r	A
1cmi	A
1zpv	A
1m62	A
1v74	B
1nps	A
1wkt
2i6v	A
2ivy	A
1lkn	A
2he4	A
2dar	A
1yd3	A
1o51	A
1ucp	A
1xe1	A
1b64
2fhm	A
2glw	A
2h50	A
2dad	A
1txy	A
2iwo	A
2iwq	A
1q8b	A
1j8k	A
1ihj	A
2ia9	A
1l6o	A
1vj6	A
1k5j	A
1zm0	A
1nz6	A
1rzx	A
2byg	A
1cqm	A
1j27	A
2dir	A
1snl	A
2ccv	A
1mwq	A
1wwj	A
2cz4	A
1l3p	A
1p68	A
1zwi	C
1zld	A
1n7t	A
2hga	A
2dle	A
1q3o	A
1ygt	A
2a10	A
1yj5	C
1aiu
1qq3	A
1sa8	A
1zsz	A
2dtt	A
1xj4	A
1fxk	A
2h2b	A
1xk8	A
2ifx	A
2dm4	A
2d92	A
1gmx	A
2d0o	B
1zzp	A
1z9w	A
2avg	A
1byw	A
2ane	A
1iu9	A
2f51	A
1nze	A
1ihn	A
2gsc	A
2igp	A
2fcj	A
1o4t	A
1th8	B
1nc7	A
2dm8	A
1y81	A
2d5r	B
1pt0	A
1v62	A
2b4a	A
1a7d
1ddn	A
1ofu	X
2cyj	A
1gcz	A
1yrx	A
1f51	E
1mww	A
1vr7	A
1xhe	A
1dhn
2cjt	A
1b00	A
1d5w	A
1dz3	A
1oof	A
1oxb	B
1y1l	A
2fh5	A
2frs	A
1ask	A
1rlw
2dj5	A
1ttc	A
1ifq	A
2chd	A
1p6q	A
1aq3	A
1ax8
1bbh	A
2erj	D
1ab0
1e6k	A
2amu	A
2nq3	A
2hhg	A
1fxk	C
1nu0	A
2ayz	A
2iel	A
1a78	A
1edy	A
1dqg	A
1dcf	A
1zhv	A
1bkz	A
1c1f	A
1wjg	A
2o3b	B
1gmi	A
2gjv	A
2b0h	A
1jl3	A
2fz5	A
1r62	A
1fst	A
1kjl	A
2cdp	A
1fla
1q77	A
2hms	A
1ej8	A
2dmh	A
1g86	A
1gqo	A
2b98	A
2j3t	C
1y2t	A
2ixq	A
2j3w	A
1o50	A
2ixq	B
1tnr	A
1i3c	A
1mjh	A
1di0	A
2iqq	A
1p8a	A
1xjc	A
1ykg	A
1akq
1o6d	A
2fek	A
2f1r	A
2erv	A
1kz1	A
1zgg	A
1w90	A
2d6o	X
1cnt	1
1bvy	F
1kjn	A
1s8a	A
1cx1	A
1t4q	A
1ns5	A
2c41	A
1gui	A
2gm3	A
1uvh	A
2cf7	A
1rli	A
1vh0	A
1xww	A
1y5e	A
2bes	A
2fzf	A
2hjv	A
1woz	A
1d1q	A
1np6	A
2j1l	A
1jgc	A
1lih
2g2d	A
1t5i	A
2g2j	A
1uux	A
2gj8	A
1f1m	A
1o9r	A
2gyq	A
1asu
1u7o	A
1evs	A
1vlg	A
1x50	A
1z22	A
1g63	A
1au1	A
1buy	A
1il6
1b1c	A
1i1r	B
1sr4	A
1m8g	A
2hwx	A
2j41	A
2j9l	A
1nf4	A
2clb	A
1xtq	A
1y63	A
1z0j	A
1rcu	A
1wa5	A
2d4z	A
1pui	A
1zwk	A
1s14	A
1spv	A
2ffx	J
1wmx	A
1rkb	A
1uad	A
2g77	B
2gf0	A
1gnc
2bmj	A
2h18	A
1nya	A
1x3s	A
2c2f	A
1j4x	A
1gwn	A
1i6w	A
1jrl	A
1jwq	A
2ica	A
1a7m
1yyf	D
1hur	A
2cjw	A
2nt8	A
1shu	X
1bed
1vg0	B
2cxx	A
1f6f	A
1hwg	A
1dzi	A
1jbj	A
1f38	A
1gky
2iss	D
1sul	A
2fi1	A
1yd9	A
1cjk	A
2gar
1a23
2fxv	A
1i5d	A
1z6o	M
1yad	A
1grn	A
1ki9	A
2jaq	A
1jf0	A
1pex
1nks	A
1tev	A
1itv	A
1lbm	A
1na5	A
1i7q	B
1chd
1ukv	Y
2b0c	A
1viw	B
1v5x	A
1v77	A
1kuu	A
1rtg
1xi3	A
1kxj	A
1vlw	A
2c71	A
2in3	A
1kwn	A
2hpv	A
1e9c	A
1wx0	A
1j2w	A
1vhc	A
1so6	A
1jp3	A
1mxs	A
2d2r	A
2fnj	A
1v8e	A
2nly	A
1auo	A
1l6w	A
1tqx	A
1oy1	A
1r4w	A
1vav	A
1yau	A
1dzb	A
1oq1	A
1uai	A
1u5h	A
1w0m	A
1g69	A
1o1z	A
1vcv	A
1viz	A
1vzw	A
1w8g	A
2cws	A
1u83	A
1v6z	A
1sgj	A
2f6u	A
2a6y	A
1b54
1sfl	A
1zic	A
2gb4	A
1n7k	A
1tl2	A
1twd	A
1w17	A
2agk	A
1wzc	A
1z5o	A
1azd	A
1dbt	A
1al3
1g65	F
2a5z	A
1g60	A
1zcc	A
1xs5	A
1n3o	A
1uay	A
1mve	A
1iru	A
2c4i	A
1mss	A
2g1p	A
1xo1	A
1r1z	A
2dfa	A
1twy	A
1mxf	A
1o9g	A
1ufk	A
2faw	A
1w8r	A
1yx1	A
1b9b	A
1bjq	A
1gqn	A
1jcl	A
2dqw	A
1wcx	A
1csm	A
1dxe	A
1gpw	A
1vpy	A
2gzx	A
1f3r	B
1eye	A
1fwn	A
1qgo	A
1gs5	A
1k77	A
1vpq	A
1a50	A
2ab5	A
1npe	A
1yt4	A
2cc1	A
2b4l	A
1dy6	A
1o4y	A
1dyp	A
1ba2	A
1jtd	B
2nxo	A
1nw8	A
1gvf	A
2g0w	A
1yco	A
1i60	A
1q7f	A
1pv8	A
1boo	A
2aam	A
2bv9	A
1qtw	A
1xx1	A
2fmn	A
2hk0	A
1x2j	A
1v93	A
1f5z	A
1tvn	A
2ghs	A
1o5k	A
1p4k	A
2b4w	A
1xxx	A
1lf1	A
1rv8	A
2fp8	A
2ho3	A
1ijq	A
1vyh	C
1xea	A
1e1a	A
1iub	A
2b5n	A
1g55	A
1s18	A
2b81	A
1gyh	A
2d80	A
1wzz	A
1brl	B
2h9l	A
1f07	A
2dso	A
1vbr	A
1dct	A
2c91	A
1m41	A
1rhc	A
1ri6	A
1v04	A
2c13	A
1ne9	A
1gxr	A
1jju	B
1b9x	A
1jmx	B
1brl	A
1h7o	A
1yfq	A
1vr6	A
2i7g	A
2g8s	A
1ezw	A
1og0	A
1cvm	A
1r5m	A
1jph	A
1dos	A
2h8z	A
2agl	A
1nc5	A
1zah	A
2f26	A
1jof	A
1zz0	A
1mda	H
1xip	A
1lax	A
1dyk	A
1vd5	A
1dil
1sq9	A
1mg2	A
1v5c	A
1a4g	A
1axk	A
1fp3	A
2hcv	A
2bf6	A
1nex	B
1txv	A
1olz	A
2sqc	A
1m39	A
1rjv	A
1wy9	A
1nm7	A
1u5s	A
1yp8	A
1j2o	A
4sgb	I
1yp5	A
2a37	A
2ew3	A
1hza	A
2ct4	A
2dnu	A
1b34	B
1uaw	A
2nwa	A
1sv0	C
2npt	B
2bv2	A
1udi	I
1opd
1cxz	B
2u1a
2bky	A
1v3z	A
2fb0	A
2fqp	A
2d4d	A
1nqj	A
1uhe	A
1x5p	A
2acy
1gnn	A
1xpp	A
1ywx	A
2chb	D
1nlx	A
2fcw	A
2frg	P
1t6t	1
2ns1	B
1i3q	K
1t1j	A
1yo7	A
1pbj	A
1q8m	A
1xkp	B
1tq8	A
1n5b	A
2a1i	A
2aal	A
2b8p	A
2cye	A
2nyc	A
1nxi	A
1z54	A
2avk	A
1ry9	A
1scm	B
1zv4	X
1jmv	A
2ib0	A
1wy1	A
1ji4	A
1kpp	A
2bl0	B
1o1x	A
1zkr	A
1zzw	A
2g6z	A
1w19	A
1vjx	A
1n1q	A
2ara
2img	A
1dtl	A
2fjc	A
1zcl	A
1vlh	A
1fuk	A
1ytl	A
2dfy	X
2hcm	A
1yz4	A
2fwa	A
1rfe	A
1c25
2esb	A
1krq	A
1itf
2f6l	A
1qwd	A
1yn9	A
1sy6	A
1zs3	A
2nyi	A
1of3	A
1fpz	A
1rke	B
1moj	A
1j8d	A
1kgy	A
1pqw	A
2fhp	A
1xbr	A
2akp	A
2sas
2gpy	A
1ao3	A
2fh5	B
1hjz	A
1nrj	B
1dus	A
2bfw	A
1sq0	A
2itb	A
1iru	K
1yux	A
1s2b	A
1iru	L
1ebb	A
1ya7	H
1tik	A
1g0u	L
1udw	A
2hdo	A
2erf	A
2bdq	A
1bwq
1h1d	A
1jg1	A
2fli	A
1te2	A
2avd	A
1q5q	A
1g0u	M
1i1n	A
2iyc	A
2imh	A
1g8a	A
1qfj	A
1j1t	A
1u02	A
1yxy	A
1i01	A
1yb2	A
1iru	E
2bne	A
1vhk	A
1iru	F
2ako	A
1ywf	A
1xm3	A
1qq5	A
1a53
1xtp	A
2frn	A
1i4n	A
1qwg	A
1q5r	H
1vc4	A
2b4q	A
1x7g	A
2b25	A
1xwy	A
1rd5	A
1m3u	A
1i9g	A
1o4u	A
1dqw	A
1o5q	A
1rui	1
1tws	A
1om0	A
1nzj	A
2b9e	A
2iyh	A
1aj0
1qpn	A
1ynp	A
1to3	A
1j8y	F
1jpj	A
1o4z	A
1hl2	A
1izc	A
2ftp	A
1fcj	A
1hzf	A
1h1n	A
1ghq	A
1pyf	A
2o2z	A
1e+19	A
2hmc	A
2guu	A
1vrd	A
2hbv	A
1hjs	A
1pz1	A
1orr	A
1nvm	A
1mns
1vli	A
1jpm	A
1f9c	A
1d3g	A
1t64	A
2hs8	A
1tv5	A
1wke
1hiz	A
2drq	A
2h9a	A
2dw6	A
1tvl	A
1kbj	A
1oya
1jcn	A
1crz	A
1p22	A
2afa	A
1kcz	A
2j04	B
2biw	A
1bpo	A
1st8	A
1gq1	A
2bzd	A
1fwx	A
1gof
1kv9	A
1ks8	A
1fo2	A
2nvp	A
1kkt	A
2h6g	B
1kwf	A
1b71	A
2fxa	A
2a61	A
1rj1	A
1jq0	A
1wcr	A
2e2a	A
1gs9	A
1u89	A
1ktm	A
2inp	C
2a6b	A
1x91	A
1orj	A
1sra
1c07	A
1f8h	A
1oe9	B
1m45	A
1ak4	C
1of9	A
2o5h	A
1wku	A
1m12	A
1umz	A
1ups	A
1q56	A
2fbe	A
1kdk	A
1c4r	A
1b09	A
2h0b	A
1ww4	A
1czy	A
1qgc	4
2gjj	A
1gff	2
2mcm
1v27	A
1h6y	A
1wwb	X
1a25	A
1cqk	A
2cwr	A
1wgo	A
1v8h	A
1nam	B
1w15	A
2cum	A
2d8k	A
2b3r	A
1v0z	A
2aq5	A
1k8k	C
2d5l	A
1e8t	A
1rwi	B
1lrw	A
1k24	A
2bc3	A
1r0u	A
1g90	A
1amm
2ilb	A
1c4q	A
2bh8	A
2a4y	A
1x2q	A
2cud	A
1yel	A
1wtp	A
1wif	A
1uhp	A
2d90	A
1d3b	A
1u37	A
1qav	A
1n4k	A
1r1f	A
1pft
1f05	A
1bf6	A
1zgd	A
1syt	A
1zzm	A
1qwk	A
1w1i	E
1el3	A
1wno	A
1r9x	A
1tv7	A
1hw6	A
2d1z	A
1y65	A
2gjl	A
1f6y	A
2gok	A
2amx	A
1d9e	A
2b4g	A
1bd0	A
2h9a	B
1qw7	A
1exb	A
1qo2	A
2nql	A
2cc0	A
2bgq	A
1xuu	A
1lrt	A
1mzh	A
7odc	A
1vbj	A
2j66	A
1vhn	A
1ujp	A
2b7n	A
2dua	A
1w37	A
1xge	A
1dvj	A
1og6	A
1m6j	A
1bxb	A
1vjc	A
2ie8	A
2cun	A
1r9l	A
1sw2	A
1amf
2o1m	A
1atg
2i48	A
1us4	A
2hxr	A
2gg0	A
2a8m	A
1alq
1puj	A
1htw	A
1rz3	A
1qge	D
1cp7	A
1vee	A
1j2t	A
1qhf	A
1eiz	A
1lss	A
1wy7	A
1odf	A
1wg8	A
1qyr	A
2o05	A
1xcj	A
1ne2	A
1jsx	A
2bm8	A
2fca	A
2ift	A
1wzn	A
1ve3	A
1kpi	A
1ri1	A
1xxl	A
1im8	A
1d2g	A
2o57	A
1vl5	A
2ex4	A
2i9k	A
1xdz	A
1y8c	A
2h00	A
2nwq	A
2i6g	A
1sov	A
1sev	A
1s8n	A
1l5y	A
1veu	B
1j3w	A
1o94	C
1i0l	A
1spx	A
2a4k	A
1sko	A
1d1z	A
2g1u	A
1zca	A
1xse	A
1fy2	A
2gel	A
1hdr
1h5q	A
1ae1	A
1fdw
1ybv	A
1u14	A
1t9g	R
1ydg	A
1b1a
2gxq	A
1p5j	A
1rlk	A
1nsf
1pdo
1njr	A
1gco	A
2d13	A
1rtt	A
1f75	A
1r1d	A
1bw9	A
1wpn	A
1ydh	A
1r2k	B
1a3c
1ws6	A
1j7j	A
1hgx	A
1eke	A
1byr	A
1i3z	A
1h4y	A
1pv1	A
1jjf	A
1va5	A
1lzk	A
1jji	A
1y80	A
1wd5	A
2fuk	A
2h58	A
2a2l	A
1jo0	A
1iqz	A
1jnr	B
1frk
2il5	A
1icx	A
2b79	A
1y13	A
1ufl	A
2cxc	A
1cbk	A
1kaf	A
1kr4	A
2f1f	A
1pch
1ru0	A
2dcl	A
1ys3	A
1id0	A
1o22	A
1lxn	A
1lxj	A
2id1	A
1b4s	A
1s1h	K
1x92	A
2hv2	A
2i00	A
1mow	A
