# Supplementary material for: Deciphering the Preference and Predicting the Viability of Circular Permutations in Proteins
Source: PLoS One. 2012 Feb 16;7(2):e31791. doi: 10.1371/journal.pone.0031791 (PMC3281007; doi:10.1371/journal.pone.0031791)
Supplement: Dataset S3 — nrGIS-40. This file lists the SCOP entries for nrGIS-40. (XLS) [file pone.0031791.s003.xls]

## Sheet: nrGIS-40
SCOP ID
d1zzka1
d1ejga_
d1l3ka1
d1gxua_
d2qswa1
d1mlaa2
d2cvea2
d1aopa2
d2dy1a4
d1kp6a_
d1bm8a_
d1tuva_
d2qrra1
d1iz6a1
d2dsxa1
d1nu4a_
d1fxla1
d1fxla2
d2od6a1
d3ceda1
d1f3va_
d1t95a3
d1h2vz_
d1x0pa1
d2czvc1
d1vkua_
d2ja9a2
d3c7bb2
d1r6ja_
d1fc6a3
d1rk8c_
d1vk6a4
d2b97a1
d2pspa1
d1lpba1
d2akla2
d2ep6a1
d1brwa3
d2op5a1
d1j5ya2
d1n0ua4
d1sc6a3
d1lxna_
d1cg2a2
d1in0a2
d1tuwa_
d1xzpa3
d2tpta3
d2f9da1
d2ffma1
d2ghpa2
d1zj8a1
d1cvja1
d2i0xa1
d1zq1c2
d1qapa2
d1ghha_
d1vi7a2
d2akja1
d2joqa1
d1j4wa1
d1j4wa2
d1rjja_
d2adca1
d2cpia1
d2cpqa1
d2cqba1
d2cq1a1
d2cq3a1
d2cq4a1
d2cqca1
d1whva_
d1whwa_
d1whxa_
d2cpxa1
d2cq0a1
d2cq2a1
d2cqia1
d2ctla1
d1wg1a_
d2cpfa1
d2cqda1
d1wi8a_
d1x4ga1
d1x5oa1
d2cpea1
d1x5ua1
d1wf2a_
d1x4da1
d2adba1
d1x4aa1
d1x4fa1
d2u2fa_
d1p1ta_
d1weya_
d1x4na1
d1rwua_
d1fjca_
d2if1a_
d1u6fa1
d1k32a1
d1lcya1
d1gl0i_
d1vzia2
d2ov0a1
d1vlfn1
d1h8la1
d1j5ja_
d1agta_
d1jkza_
d1n8ma_
d1mm0a_
d2jmfa1
d1kqha_
d1c6wa_
d1fjna_
d1n4na_
d1baha_
d1bk8a_
d1gpsa_
d1i8ya_
d2bbga_
d1sisa_
d1m2sa_
d1myna_
d1o6wa2
d1axha_
d1nixa_
d1brza_
d1pnha_
d1lmma_
d3d4ub1
d2k57a1
d1ky9a1
d2zjr41
d2cyua1
d2gqea1
d2ho2a1
d1goia1
d1mxga1
d1dkca_
d1v92a_
d1zaka2
d1h5oa_
d1ibia2
d1bnba_
d3deoa1
d1pvma3
d1y02a1
d1g2913
d1ibia1
d1qk7a_
d1g2ya_
d1w0na_
d2je8a2
d1p9ga_
d2jfga2
d1z96a1
d1dfna_
d1dlja3
d1a62a1
d1kcfa1
d2ffga1
d1ywia1
d1wjva1
d1tfia_
d1g40a4
d2d7na1
d1e5ba_
d1k81a_
d1e0na_
d2g3ra1
d1zina2
d1akya2
d1pjxa_
d1p8ba_
d1mb6a_
d1o9aa1
d1ixta_
d2gu3a1
d2gu3a2
d1b9wa2
d1sgva1
d1xrsb2
d1ex4a1
d1z1ba1
d2jn4a1
d1wjva2
d1otra_
d2glia1
d1h1js_
d2hwna1
d1b0nb_
d1xrxa1
d1rmda1
d1q8ha_
d2gyc31
d1pina1
d1lr7a1
d1ewsa_
d2glia2
d1eita_
d1ny5a1
d2csua1
d1j6ua1
d1gg4a1
d1ixsa_
d1tf3a3
d1klra_
d1bhia_
d1s3aa1
d2dmda1
d2cosa1
d1gjja2
d1pgya_
d1oqya2
d1w0pa2
d1mvea_
d1exta2
d1clvi_
d1r17a2
d1ca1a2
d2nxyb2
d2cxka1
d1nvpd2
d1zjka2
d2p0ma2
d1ix9a1
d2gycw1
d2f66c1
d2rh2a1
d1c4ea_
d1e88a3
d1k8ba_
d1ncsa_
d1r1ga_
d1eg3a3
d2huja1
d1j2jb_
d1ufia_
d1r6ta1
d2f6ma1
d1zrja1
d1rmka_
d2vrda1
d2epsa1
d2erla_
d2jfga1
d1t6t1_
d1a1ia1
d2j7ja1
d1p3da1
d2r25b1
d1p2fa2
d2cg7a1
d2zgwa1
d1y7ma2
d1zoqc1
d1qhka_
d3ci0k2
d2bwba1
d1o5za1
d1eeja2
d1w7ja1
d3ct6a1
d1sg1x4
d2dk1a1
d1ygya3
d1wwha1
d1r3na2
d2e1ba2
d2uubc1
d2uubj1
d2id1a1
d1iwga3
d1z1za1
d2qalf1
d2cpya1
d2cqga1
d1mwza_
d2cpja1
d2cpda1
d2cpza1
d1l5ia_
d1ufya_
d1gl1i_
d1vm6a2
d1qmha1
d2b5ea2
d1xmka1
d1dxsa_
d2hjqa2
d1e0ga_
d1l9la_
d1n62a1
d1e7la1
d1vlba1
d1wdda1
d1z3eb1
d2disa1
d1ufwa_
d1q8ka2
d1owxa_
d1gh8a_
d1mkca_
d1vf6c_
d1jmxa5
d1dx5i3
d1x3ha2
d1uhua_
d1cc8a_
d1l3ka2
d2p8ia1
d2ftra1
d1o8ba2
d1wdda2
d1tkea2
d2fufa1
d1q5ya_
d1v4pa_
d1v5ib1
d2diia1
d1vpua_
d3bida1
d2k49a2
d1gcca_
d2ct1a1
d1x5wa2
d2adra1
d1m36a_
d1gcya1
d2f06a2
d1vqos1
d1t1ra3
d2fmpa1
d1gv2a2
d1yt3a1
d1yt3a2
d1kw4a_
d1go3f_
d1pk3a1
d1e3oc1
d2fq4a2
d2f4mb1
d1vmba_
d1fe0a_
d2dy1a5
d2od4a1
d2pd1a1
d1rkia1
d1vfja_
d2cpga_
d1iuja_
d1vkna2
d1zh5a2
d2okqa1
d1k32a2
d2rb6a1
d2j0161
d2dnaa1
d1oqya1
d1mwqa_
d1lq9a_
d2fj8a1
d2ewha1
d1zpwx1
d1xj1a_
d1kn6a_
d1ugla_
d2chha1
d1ok0a_
d1k5nb_
d1uowa_
d2bhua1
d1kyfa1
d1eaqa_
d1eaja_
d2hewf1
d1oaql_
d1sq2n_
d1nc7a_
d2huha1
d1ogad1
d1ogae1
d1ogae2
d1w9sa_
d2vn6a1
d1noaa_
d1edqa1
d1jz8a2
d1l7la_
d1nkga1
d3bmva1
d1l6pa_
d1e43a1
d1ix2a_
d2ozna1
d2zkmx2
d1qhoa1
d2je8a3
d1f0la1
d1ji1a1
d2qqia2
d3bwuc2
d1gyva_
d1rzfl2
d1uvqa1
d1gtfa_
d2f3na1
d2e1fa1
d1cuka2
d1aisb2
d2dw4a1
d1wuda1
d1ijwc_
d2esha1
d1b79a_
d1k6ya1
d2csba1
d1nh8a2
d2cz4a1
d2p5ma1
d1q8ba_
d2fiua1
d2d69a2
d1dq3a3
d1u0sa_
d1wuwa_
d1ffgb_
d1vgya2
d1zpva1
d2bj7a2
d2cvoa2
d1le8a_
d1jeqa1
d1q46a1
d1tc3c_
d1gdta1
d1ow5a_
d1u78a2
d2a1ja1
d2gvia2
d1ok3a1
d1vk8a_
d2asba3
d1nvmb2
d1oksa_
d1uw4a_
d1naqa_
d2fzcb1
d1u2ca2
d2j5aa1
d1k47a2
d1z2la2
d2h26a1
d1cs6a1
d1cs6a2
d1j0ha1
d1nbca_
d1vema1
d2bnqd1
d2vo8a1
d1fnla2
d2vzsa2
d1epfa1
d1epfa2
d1l6xa2
d1n67a1
d1xaua_
d1cvra1
d1fltx_
d1whoa_
d1o75a1
d1o75a2
d1pgsa2
d1tena_
d1ugna1
d1vjja1
d3bp5a1
d1cfba2
d1wwca_
d2d9ra1
d2nqca1
d2nxyb1
d2q0zx2
d2w0pa1
d1dqta_
d1edha2
d1gl4b_
d1u58a1
d1uypa1
d1ccza1
d1ccza2
d1f00i1
d1g1ca_
d1ut9a2
d1wzla1
d1yq2a1
d1clca2
d1fhga_
d1im3d_
d1j1la_
d1amxa_
d1ex0a2
d1vcaa2
d1ok8a1
d1ev0a_
d1b6aa1
d1xgsa1
d2djfa1
d3d3ra1
d1g2914
d1kwaa_
d2piaa1
d2ja9a1
d1cuka3
d1rl2a2
d1scjb_
d3cx5b2
d1j6wa_
d1osda_
d2f06a1
d1lmra_
d3dara1
d1f97a1
d1gsma2
d1h3ga1
d1he7a_
d1qg3a2
d1rhfa1
d1rhfa2
d2ed6a1
d1g4ma1
d1fyhb1
d1xvsa_
d2j2za1
d2j2za2
d2q3za1
d2q3za2
d1nezg_
d1u2ca1
d2fbjh2
d2ibga1
d1fnfa1
d1fnfa2
d1fnfa3
d1l0qa1
d2qfra1
d1js8a2
d1m7xa1
d1txka1
d1fp5a1
d1fp5a2
d1hkfa_
d1iarb1
d1ulva2
d1zxqa1
d1zxqa2
d1i1ra1
d1iama1
d1iama2
d1iray2
d1iray3
d1lpba2
d2b5ic2
d2oz4a2
d3frua1
d1ahsa_
d1n26a2
d1cwva2
d1cwva3
d1hnfa1
d1grwa_
d1qr4a1
d2atpb1
d1hdma1
d1hdmb1
d1ncna_
d1hyrc1
d1tdqa2
d1tdqa3
d1cd9b1
d1g0da1
d1yc611
d1hxma1
d1hxma2
d1hxmb1
d1hxmb2
d2qlvb1
d1dr9a1
d1dr9a2
d1imhc1
d2c9aa1
d1fnha1
d1fnha2
d2gy9q1
d3bzka4
d1v43a2
d1hh2p1
d1gg3a2
d1h6va2
d1hr0w_
d1ofcx2
d1bxya_
d1u8sa1
d1fnoa3
d1phza1
d2j4wd1
d1jjcb4
d1xxaa_
d2fkla1
d2phcb2
d2qmwa2
d2cdqa2
d2cdqa3
d2hmfa2
d2j0wa2
d2j0wa3
d3bp8c1
d4cpai_
d1tdja2
d1no8a_
d1px9a_
d2dgxa1
d2cpha1
d2e29a1
d2cqha1
d1x4ea1
d1cpza_
d1x4ka2
d1szpa1
d1sxea_
d1x41a1
d2cpra1
d1x2ma1
d1k1va_
d3e46a1
d1yt8a2
d3b5ha1
d1yjdc1
d1bhga1
d1ow0a1
d1biha2
d1biha4
d1koaa1
d2d9qb1
d1cida1
d1cida2
d1f15a_
d1owwa_
d1l3wa3
d1l3wa5
d1eh9a1
d1ypzf1
d2ifga1
d1a6ca1
d1x44a1
d1pd6a_
d2djsa1
d2hyma1
d2hyma2
d1x5ha1
d1x5ka1
d2c34a1
d2cqva1
d2diaa1
d1x5ga1
d1x5ia1
d2crya1
d2dmba1
d2dmca1
d2crma1
d2d7pa1
d1k85a_
d1tiua_
d2cuia1
d1va9a1
d1wisa1
d1x4ya1
d1x5ya1
d1xo8a_
d2cuha1
d1rh8a_
d1wfja_
d1wfma_
d1wfoa1
d2fnba_
d1akpa_
d1tnna_
d1wfna1
d1wiua_
d1ehxa_
d1l6za1
d1l6za2
d2dtge1
d2dtge3
d7a3ha_
d1i2ta_
d1hzea_
d1ozia_
d1ut3a_
d1cbha_
d1imta2
d1ixra2
d1x61a1
d1ujva_
d1x6aa1
d1u5sb1
d1x62a2
d1ueqa_
d2cssa1
d2dloa1
d1rgwa_
d2cora2
d2d8ya1
d1vaea_
d1wf8a1
d1um1a_
d1vb7a_
d1m5za_
d1ujda_
d1bvsa3
d1ny4a_
d1wg6a_
d1b8ta1
d1sroa_
d1ywya1
d1tvca1
d1x4ka1
d2cura2
d1u5sb2
d1x62a1
d2cuqa1
d2d8xa2
d2cu8a2
d2dj7a1
d1a9xa3
d2drpa1
d1vlya1
d1ijva_
d3d4ub2
d1igqa_
d1ueba1
d1u94a2
d2j9ub1
d1biaa2
d1lvaa4
d1vqov1
d1ov9a_
d2csba2
d2csba3
d2csba4
d2az0a1
d1bl0a1
d1ivsa1
d1ecia_
d2cqqa1
d1irza_
d1e52a_
d1g2ha_
d2ffia1
d2f69a1
d1qaua_
d1fd3a_
d2brja1
d1guta_
d1fr3a_
d2f23a2
d1n7ea_
d1e2wa2
d2asba1
d1bkba2
d1a8da2
d1pbya5
d1smxa_
d1a62a2
d1nr0a1
d2je6i1
d1h9ra1
d1h9ra2
d1dl0a_
d1gvda_
d1x2ia1
d1w0ua_
d1oxja1
d1u9la_
d1y88a1
d2i1qa1
d1j75a_
d1z0jb1
d1fs1b1
d1z0kb1
d1tpna_
d1okkd1
d2nuga2
d1r0ma1
d1p1ma2
d1t0aa_
d2gl5a1
d2j5ya1
d1vkfa_
d1nsja_
d1m5wa_
d1eoka_
d1eg3a1
d1ryia2
d1di2a_
d1ttza_
d1lp1a_
d1zmec1
d1uhva2
d1jpdx1
d1nvpb_
d1pd3a_
d2j0121
d2hepa1
d1pv0a_
d1viba_
d2fq3a1
d1o82a_
d1tiga_
d1xb2b1
d1efub3
d1mn3a_
d2asxa1
d2i4ra1
d3coqa1
d1nj8a2
d1kmma1
d2odgc1
d1z8ua1
d1nkla_
d2ctda2
d1y74b1
d1ehsa_
d1x5wa1
d2d8xa1
d2dloa2
d2cupa2
d1d4ua2
d2k49a1
d2crna1
d1sb6a_
d1sg7a1
d1e8qa_
d1dcja_
d1ttea1
d2hjqa1
d1g7oa2
d1gjja1
d1kfta_
d1srka_
d2epra1
d2ct1a2
d1njqa_
d2vy4a1
d2jdih1
d1dp3a_
d1eara2
d1qupa2
d2nzca1
d1nm2a2
d1kjqa2
d2qifa1
d1kgsa2
d1gmua2
d1dbwa_
d1ctfa_
d1q6za3
d1tvca2
d1nh2b_
d1nh2d1
d1krha2
d3bdua1
d1lnia_
d2nn4a1
d1hlva2
d1k78a2
d1z0xa1
d1ku2a1
d1pb6a1
d1lfba_
d1x3zb1
d1x2na1
d1x58a1
d2b7ea1
d1fexa_
d1rsob_
d1dv5a_
d1joya_
d1r11a3
d2aw0a_
d2ggpb1
d1i1ga2
d1pvza_
d2hfva1
d1p6ta1
d1x6aa2
d1t9ba2
d2piaa2
d2bcqa1
d2gsva1
d1pufb_
d1k61a_
d1kxpd3
d2hbka1
d1zuua1
d2bh1x1
d1gz0a2
d2j8ga2
d2z8la1
d1ts9a_
d2fmba_
d1psra_
d3buxb1
d1wlza1
d1luza_
d1qb5d_
d1v76a_
d1qzga_
d2j5ha1
d2id3a1
d1p7ia_
d1xvha2
d1ofcx1
d1ldda_
d2p5ka1
d2ibaa1
d2sh1a_
d2d9ta1
d1cixa_
d2rcfa1
d2oq0a1
d2pi2e1
d2f1la1
d2nqra1
d2ftsa1
d1n9wa1
d2gycn1
d1v1oa1
d2ch5a2
d1u7pa_
d2b4jc1
d1eqfa2
d1y74a1
d1prtf_
d1u0la1
d1zq1a1
d2vxfa1
d2dida1
d2a7ya1
d2cqaa1
d2cs5a1
d1wi4a1
d1e8ra_
d1p1da2
d1i16a_
d1tiza_
d1nvta1
d1eg3a2
d1lu0a_
d2c9va1
d1z0na1
d2yzca1
d1ahoa_
d1hywa_
d2ay0a1
d1zk4a1
d1h2ba2
d1p3da2
d1wzla2
d1qg3a1
d1vf6a_
d1uhra_
d2dmya1
d1fpoa1
d2db7a1
d1whqa_
d2jhfa2
d1ydea1
d1wu7a1
d1h3oa_
d1krwa_
d1ua7a1
d1lwha1
d1qr4a2
d1jvba2
d1gpja2
d1w25a1
d1iloa_
d2fd5a2
d3clsd2
d1ud9a2
d3bofa2
d1vj0a2
d2gena1
d1v97a1
d2o38a1
d1vi0a1
d1v3va2
d2ozlb1
d1dq3a4
d1vqqa1
d2dt5a1
d1t9ba3
d2v9va1
d2dk8a1
d1yvra2
d2b59b1
d1j1va_
d1a04a2
d1sgma2
d1ecea_
d1plqa1
d1hlva1
d1rjwa2
d2c4va1
d2gmfa_
d2ez9a2
d3e9va1
d2bkyx1
d3bofa1
d1iyka2
d1d5ya2
d1r30a_
d2gria1
d1mp1a_
d2fmpa2
d2bcqa2
d1a8oa_
d1jmsa3
d1r4ga_
d1ryka_
d1c5aa_
d2ghfa2
d1no5a_
d1r6oc1
d1s12a_
d2fm8a1
d1r31a1
d1l0wa2
d1iq0a3
d2pzza1
d1hska2
d1vqoe2
d1c0aa2
d1otga_
d2gpia1
d1od3a_
d1g5aa1
d1v58a2
d1r7ma1
d1r7ma2
d1lnga_
d1y3ta1
d1b24a2
d1cvja2
d2iboa1
d1ttwa_
d1tnsa_
d2v9va2
d2joea1
d1wela1
d1wh9a_
d2adca2
d2cqpa1
d2nn6g3
d2dita1
d1v9ja_
d1wiha_
d1wota_
d1we8a_
d1pa4a_
d1th5a1
d2choa2
d1f53a_
d2igda_
d2vbaa2
d1lc0a2
d2ux9a1
d1bi5a2
d1hnja2
d3bypa1
d3c9ua1
d1p5dx1
d1w6ga2
d2bo9b1
d2bo9b2
d2oqea2
d1kpfa_
d1pbya3
d2oika1
d1t3qc1
d1roaa_
d1xpma1
d1m3ka2
d2p8ta2
d1iiba_
d1y81a1
d1c7ka_
d1ay7b_
d1w2za2
d1tqga_
d2a26a1
d2j8wa1
d1zkea1
d2okua1
d1wrda1
d2fefa1
d1h2sb_
d1b3ta_
d1y2ia_
d1u0ma2
d1pkpa2
d2j01x1
d1whya_
d1wf0a_
d1uila_
d1uhza_
d1y7ba2
d1y5ha3
d2oyza1
d1g6ga_
d1jiwi_
d1dl5a2
d1o13a_
d1ldtl_
d1sdwa1
d2r7da1
d1y9qa2
d2cuaa_
d1dq3a2
d1mwpa_
d1v7la_
d2hf1a1
d2p4pa1
d1d6za4
d1f00i2
d1i0za1
d2p7ja2
d1im8a_
d1uoka1
d1wv8a1
d1pjca1
d3bb6a1
d1jofa_
d1k9aa1
d1mila_
d1eh9a2
d2f09a1
d1uhta_
d2cofa1
d1t1ha_
d1vd4a_
d1dmza_
d2hspa_
d1p5dx4
d1skva_
d1sj8a2
d1urfa_
d1st6a3
d1st6a4
d1st6a7
d1k18a_
d1ov2a_
d1v66a_
d1vtxa_
d1lrza1
d3fapb_
d1r0da_
d3dbya1
d3dbya2
d2qzga1
d1k04a_
d2oo2a1
d1t01a1
d1h6ga1
d1h6ga2
d3d19a2
d1gkza1
d1aqta1
d2ahma1
d1y8oa1
d1ivha1
d1k5na1
d1yq2a2
d1qfha1
d1gsma1
d3bpse1
d1w9ea1
d2c78a1
d1ig3a1
d2jdia2
d2reta1
d2o39c2
d3b5ha2
d1ea9c2
d1c01a_
d2cyya2
d2bopa_
d1r8ha_
d2qn6b1
d1g0da3
d1sg1x2
d2gyc11
d1g6ea_
d2fzcb2
d2mysa1
d1x4la2
d1j98a_
d1vqsa_
d2o6pa1
d1ogad2
d1m2da_
d1vmga_
d2r8oa1
d2r8oa3
d3by8a1
d1x7va_
d1gu7a2
d1r2za1
d1vkra_
d1p5vb_
d1kwga1
d1tr0a_
d1y0ha_
d2idla1
d2iida2
d2omoa1
d3etja1
d1xkpb1
d2v33a1
d1vzya2
d1x6ha1
d2cfxa2
d1jjcb2
d2cg4a2
d3bpda1
d2vv5a2
d1q8la_
d2qfia1
d1luaa2
d1wj9a1
d1svba1
d1wf3a2
d1lbua2
d2v94a1
d1jyoa_
d1c5ea_
d1ueba2
d1wmga_
d1ybha1
d1o89a2
d1rp3a2
d1qc7a_
d3bula2
d3ygsp_
d1puee_
d2vgna3
d1j93a_
d1agre_
d2pbea1
d1iqpa1
d2uubp1
d1s28a_
d1hv8a1
d1sxda_
d2ctma1
d1dgna_
d2ctea1
d2d8ca1
d1x40a1
d1x4ma1
d1j7qa_
d1qjta_
d1ny8a_
d1s7ea1
d1a6sa_
d1dova_
d1b3qa1
d2c0sa1
d1st6a5
d2fug11
d2crba1
d1tdpa_
d1t6ua_
d2f23a1
d1t3ba2
d1uwva1
d1nppa2
d1efub4
d1afpa_
d1fu3a_
d1cy5a_
d1wwia1
d1kb0a1
d1fp2a1
d2pyqa1
d1tuaa2
d1f46a_
d1kwma2
d1cipa1
d1ptfa_
d1vhna_
d2ccqa1
d2a0ba_
d1u84a_
d1zara1
d2np5a2
d1nbua_
d1pbya1
d1pbya2
d2if6a1
d1ujka_
d2pwwa1
d1ku3a_
d1w96a2
d1hb6a_
d2hkja1
d2o9aa1
d1gvna_
d1x8da1
d1dkza1
d1or7a1
d2ccya_
d2etsa1
d3d7ca1
d1kl9a1
d1fp1d1
d1zk8a2
d2od0a1
d1fqia_
d1hbka_
d2es9a1
d1b0xa_
d1eucb1
d1tj1a2
d2g3ba2
d1ppjh_
d1qora2
d1regx_
d1aisb1
d1r1ua_
d1eo0a_
d1pfva3
d1itxa2
d1tuka1
d2gxba1
d1msza_
d2gv8a2
d1viga_
d1wm3a_
d1dcea2
d1quba4
d1yuaa2
d1zl0a2
d1kfwa2
d4fiva_
d2ca5a1
d1t01a2
d2izva1
d1x2ga1
d2g38a1
d2cs7a1
d1qxfa_
d1nlta2
d1n0za_
d1d5ta2
d1bdsa_
d1m6ia2
d1t8ka_
d2r1jl1
d2bnma1
d1ht6a1
d1rg8a_
d1md6a_
d1vcla2
d1sr4c_
d1m2tb2
d1b0na2
d1y9qa1
d1r69a_
d1b5qa2
d2bhua2
d1k0ia2
d3c96a2
d1xe1a_
d1n0ua1
d1g47a1
d1uptb_
d1yioa1
d1x9ba_
d1doqa_
d1l3la1
d2awia1
d1icha_
d2echa_
d1nlqa_
d2gf5a2
d1pn5a1
d2ivda2
d2bv3a1
d2gmha2
d1seza2
d1kk8a1
d1twfi1
d2bsya2
d2c78a2
d1f7da_
d2dy1a1
d2v5za2
d1f60a2
d3ehwa1
d1bdya_
d1zbsa2
d1u1sa1
d2yrba1
d1hdoa_
d1iowa1
d1pjqa1
d1b74a1
d1d1na_
d1syxb1
d1fs1a1
d1l0oc_
d2d59a1
d1yx1a1
d1vhca_
d2hqya1
d2nsfa1
d1aila_
d2p06a1
d3dwya1
d1tiqa_
d1siqa1
d2f6mb1
d3cx5f1
d1ek9a_
d1yrea1
d1chua1
d1g4us1
d1wdka3
d2fiwa1
d2b5dx1
d2qtva1
d1knya1
d1jr3d1
d1v7mv_
d1sj7a1
d1yqha1
d2fyxa1
d1uj4a2
d1xkpc1
d2f5ga1
d1qnaa1
d1lxja_
d1dqaa1
d2vjva1
d1s7ia_
d2hiqa1
d1tz0a_
d1ep3b1
d1fxra_
d2f1la2
d1e6ba2
d1rsoa_
d1sr2a_
d1y6da_
d1s05a_
d1dtja_
d2byca1
d2pmra1
d2qsba1
d2ooca1
d2d29a1
d1cpqa_
d1rx0a1
d1t56a2
d2r25a1
d1l1ca_
d1gwma_
d1fjla_
d1iwga1
d1ivza_
d1nz8a_
d1hl9a1
d2outa2
d2gf3a2
d1tuaa1
d1n62c1
d1ucra_
d1nhya2
d2gr8a1
d3bvua1
d1tota1
d1joga_
d2axtz1
d1b33n_
d2ccwa1
d2ewla1
d1sbya1
d1o1xa_
d1nqua_
d1c0pa2
d1o0wa2
d1cqxa3
d1k36a_
d2i5ua1
d1pl8a2
d2itea1
d2j43a1
d2z1ea1
d1pvma4
d1y4wa1
d1my7a_
d1v8ca2
d1ws8a_
d1wzaa1
d2bf5a1
d1ji1a2
d2a9da1
d1vjpa2
d2vbua1
d1qxma1
d1qxma2
d1ueba3
d1umka1
d2fhfa1
d2fhfa2
d2nqda1
d2rc3a1
d1cxya_
d1iv3a_
d1uwfa1
d2q03a1
d1q1ua_
d1z4ra1
d2ap1a2
d1a12a_
d1go3e2
d1rwza2
d1vcca_
d2p13a1
d1aoha_
d1k8wa3
d1khia1
d1wd3a2
d1cs6a4
d1h70a_
d1nr0a2
d1r4xa1
d1ueka2
d1x1ia2
d2c42a5
d1dusa_
d1qnaa2
d1vr9a3
d2auwa2
d1ly2a1
d1tq5a1
d2ff4a3
d2vzsa1
d1f56a_
d1l6xa1
d1v97a4
d1wuba_
d2f0aa1
d2ftxa1
d2haza1
d2p4oa1
d1fl2a2
d1vzia1
d1lb6a_
d1u2fa_
d1nkra1
d1vj2a_
d1yvoa1
d2oafa1
d2owna1
d2rdea1
d1dkza2
d1k12a_
d1pl3a_
d1vjja3
d1yqba1
d1fnaa_
d1nw2a_
d2ewca1
d2j7za1
d1cfba1
d1f9ma_
d1gsaa1
d1jnya1
d1kzla1
d1kzla2
d1vkda_
d1bqua1
d1d6za2
d1iv8a1
d1kdja_
d1tjgh1
d1m2tb1
d1r0va3
d1zfja4
d1olla1
d1ex0a3
d1sqwa1
d1vcaa1
d2b59b2
d2e9xb2
d2e9xd2
d2riha1
d1jmxa3
d1qfha2
d1trba2
d3e2ba1
d1a8pa1
d1k32a3
d1phta_
d1rowa_
d1jlxa2
d1m1ha1
d2ef7a1
d3bwga2
d1aisa1
d1aisa2
d1axib2
d1m53a1
d1uadc_
d1xhca2
d1ypra_
d2ebsa1
d2v8qe2
d1pgua1
d1vhxa_
d2vkwa2
d1f1sa2
d1d8ba_
d1no1a_
d1pava_
d2ok5a3
d1ciya1
d1ciya2
d1o7za_
d1vqoe1
d1iq8a3
d1l0qa2
d1zc6a1
d2yzia1
d1ifqa_
d1rl6a1
d1rl6a2
d2b5ea3
d2ogga1
d1vmoa_
d2fgca1
d1a8ya1
d1i8da2
d1f6fb1
d1jb0c_
d1nj1a2
d2b5ib2
d2b5ic1
d2oz4a1
d1alya_
d1d2pa4
d1gu3a_
d1mkma2
d1pf5a_
d2ix0a3
d3dxoa1
d1ws6a1
d2g1la1
d2gyck1
d1hdfa_
d1n26a3
d1pg5b2
d1wmia1
d1p4ta_
d1z2ma2
d1znpa1
d2ovrb2
d1c0ma1
d1r5ba2
d1o0va1
d1pgl22
d1quba1
d1quba3
d1y6kr1
d2ba0a1
d2ba0a3
d1gxca_
d1p7hl1
d1dgsa2
d1mc0a1
d1qe0a1
d1qf6a1
d1t4oa_
d2e1ba1
d2o39c1
d2gysa1
d1nuna_
d1repc2
d1dfca4
d1hwmb2
d1cf7a_
d1kvva_
d2nrac2
d2k4xa1
d1biha1
d1y7na1
d2buda1
d1t4za_
d1jv2a2
d1l3wa4
d1srza_
d1hcca_
d1ryja_
d1rl1a_
d2jnaa1
d1a6ca3
d1uema_
d1x3da1
d1x5fa1
d1x5za1
d1zkha1
d2cqla1
d2crza1
d1dcza_
d1ttna1
d1x4za1
d2ctka1
d1pqsa_
d1uena_
d1uewa_
d1wxva1
d1x4xa1
d1x5ja1
d2dixa1
d2dn7a1
d2ghfa1
d2huga1
d1bw3a_
d1ujta_
d1wg5a_
d1wx9a1
d1x5aa1
d1x49a1
d2dava1
d1bjxa_
d1ig4a_
d1s6na_
d1so9a_
d1x5xa1
d1ekza_
d1g2ta_
d1iyua_
d1laba_
d1ug8a_
d1wexa_
d1wf5a1
d1x47a1
d1uita_
d1v5ja_
d1v6ba_
d1bpva_
d1exha_
d1hcda_
d1hyka_
d1k8ma_
d1kula_
d1yuaa1
d1mkna_
d1jxca_
d1hqia_
d2r2za1
d1kjqa1
d2nqwa1
d2i6ca1
d1wmda1
d2cg7a2
d1flma_
d1plca_
d2g3ra2
d2j73a1
d1bqka_
d2piea1
d1r26a_
d1ogwa_
d2ohwa1
d1ifra_
d1m7ja1
d1zbfa1
d2q5ba1
d2bmwa1
d2bsya1
d2ghsa1
d2pbdp1
d1g3pa1
d1p0za_
d2omza1
d1edqa3
d1rm6b1
d2fhpa1
d3bexa1
d1i5za1
d1zyba1
d1r0ri_
d2vkva1
d2np5a1
d1faqa_
d1omca_
d2g7sa1
d1s6la1
d2uubc2
d2hkua1
d1j5ya1
d2d6ya1
d1jt6a1
d2dyja1
d1in0a1
d1rh6a_
d2dt6a1
d2co8a2
d1m0ja_
d2v1ra1
d1k8ua_
d2hjja1
d1tdha2
d2hq7a1
d1ed7a_
d1i5na_
d1j3ea_
d2idga1
d2ooxe1
d1xria_
d1vola1
d2gtvx1
d1x57a1
d2ct5a1
d1j0ta_
d1puza_
d1wgwa_
d3c7bb1
d2vapa1
d1qu9a_
d1e4mm_
d2feaa1
d2j9ga2
d2fhza1
d2k7ia1
d2ba0g2
d1vffa1
d2d8va1
d1jx4a1
d1unnc_
d2od5a1
d2hbaa1
d2ns0a1
d1yo5c1
d2hzta1
d3bwga1
d1vk3a4
d2o6ka1
d2acfa1
d1hw1a1
d2coha1
d2b5aa1
d2axia1
d2oyoa1
d2q0ta1
d2hs5a1
d1yyva1
d2ou6a1
d2ivxa1
d1o5ka_
d1vmaa1
d2a6ca1
d1ijba_
d1wwza1
d2ofya1
d1vhsa_
d1t3ta1
d2b0la1
d1p6ra_
d1wi9a_
d2d9ia1
d2htja1
d1rwha2
d2gdwa1
d3cjsb1
d1d1la_
d1twfl_
d1tkea1
d2elca1
d2j9ua1
d1j0ha2
d1qkra_
d2c12a1
d1oe8a2
d2j8ba1
d2erwa1
d2r85a1
d3d19a1
d1aepa_
d1rzsa_
d2asba2
d1ptqa_
d2hs5a2
d1ftra1
d2jdid2
d1eq1a_
d1mqva_
d2ctja1
d1pj5a1
d1fftc_
d1uypa2
d2fr1a2
d3bx1c1
d2fdbm1
d1k3xa1
d1j0wa_
d1zunb1
d2fc7a1
d2coca1
d1wida_
d1v5pa_
d1o0pa_
d1fjeb1
d1sg5a1
d1mzka_
d1ug7a_
d1l1sa_
d1c52a_
d1wb1a2
d1sqra_
d1xk4a1
d1qlsa_
d2cu3a1
d1wosa1
d1whza_
d2goma1
d1okia2
d1v5va1
d1vloa1
d1lmia_
d1n08a_
d1vcla1
d1ijta_
d1ei5a1
d1epwa2
d1kxga_
d1r8na_
d1r1ma_
d1k3ya2
d2alea1
d1yl7a2
d1diha2
d2qi2a3
d1qcsa1
d1k4ta1
d1grja1
d1vcsa1
d1st6a6
d1xbia1
d2bo1a1
d1hxha_
d2g50a3
d1hnra_
d1x52a1
d1a2oa1
d1g61a_
d1j2ra_
d2fg1a1
d1lr7a2
d1wb1a1
d1oi7a1
d1umka2
d1fdra2
d1weha_
d2f9fa1
d1vi2a1
d1ox0a2
d1h4vb1
d2a6aa1
d1kjna_
d1eiwa_
d1hz6a_
d1pdaa2
d2gmwa1
d1utga_
d1usca_
d2fhqa1
d1e0ta1
d1r5ba1
d1vl7a_
d1w9aa_
d2asfa1
d1krha1
[truncated: 815 more rows]
