# Supplementary material for: Deciphering the Preference and Predicting the Viability of Circular Permutations in Proteins
Source: PLoS One. 2012 Feb 16;7(2):e31791. doi: 10.1371/journal.pone.0031791 (PMC3281007; doi:10.1371/journal.pone.0031791)
Supplement: Dataset S4 — nrCPsitecpdb-40. This file provides detailed position and sequence data for nrCPsitecpdb-40. (XLS) [file pone.0031791.s004.xls]

## Sheet: nrCPsite(cpdb)-40
PDB ID	Chain	CP site	20-residue representative segment sequence
1e19	A	213	GEIKGVEAVIDKDLAGEKLA
1a23		101	PLFEGVQKTQTIRSASDIRD
1a4g	A	162	ACNCIGGDCYLMITDGSASG
1a50	A	149	RQAALRHNIAPIFICPPNAD
1a50	A	199	LIEKLKEYHAAPALQGFGIS
1a53		203	QRKLISMIPSNVVKVAESGI
1a78	A	40	GFAVNLGEDASNFLLHFNAR
1a7d		40	KGIFDCIRDNSAPNLATLVK
1a7g	E	47	HWTCTDGKHKNAIVTLTYIS
1a7m		50	LFISYYTAQGEPFPNNLDKL
1ab0		89	KVKSIITLDGGALVQVQKWD
1aiu		52	FHSLSEKYSNVIFLEVDVND
1akq		30	TIARELADAGYEVDSRDAAS
1akq		42	VDSRDAASVEAGGLFEGFDL
1akq		125	GAEIVQDGLRIDGDPRAARD
1al3		106	SVSIEELAQYPLVTYTFGFT
1ao3	A	162	RILAGPAGDSNVVKLQRIED
1aq3	A	81	TVGGVELPVAAWRSYLNMEL
1ark		47	GWMYGTVQRTGRTGMLPANY
1ask	A	67	SLPFQKIQASITAQDHQPTP
1asu		109	IPGNSQGQAMVERANRLLKD
1au1	A	132	LKRYYGRILHYLKAKEYSHC
1au1	A	49	DIPEEIKQLQQFQKEDAALT
1auo	A	152	APTFGDELELSASQQRIPAL
1ax8		71	SNDLENLRDLLHVLAFSKSC
1ax8		91	HLPEASGLETLDSLGGVLEA
1ax8		104	LGGVLEASGYSTEVVALSRL
1axk	A	352	GSVFWEPKSYFNPSTWEKAD
1axk	A	339	GYQSSGSSNVTVWGSVFWEP
1azd	A	125	LKSNSTHETNALHFMFNQFS
1azd	A	177	GSSVGRALFYAPVHIWESSA
1b00	A	36	FQPVEAEDYDSAVNQLNEPW
1b1c	A	144	IFELGLGDDDGNLEEDFITW
1b34	B	49	NMVLENVKEMDRYISKMFLR
1b54		123	KKLNESRAKFQPDCNPILCN
1b54		76	ELIEKAKLLPDDIKWHFIGG
1b64		34	LEECVRSIQADGLVWGSSKL
1b64		17	SILLDVKPWDDETDMAKLEE
1b9x	A	197	VMSLSLAPDTRLFVSGACDA
1b9x	A	155	YLSCCRFLDDNQIVTSSGDT
1ba2	A	99	DRQATKGEVVSHIASDNVLG
1bbh	A	96	KIAREFVGAANTLAEVAATG
1bed		97	PVMFNRIHTLRKPPKDEQEL
1bjq	A	119	DVYNNSAQTVAVEFDTLSNS
1bkz	A	44	VNLLCGEEQGSDAALHFNPR
1boo	A	179	LLQISNSESNGQYLANCKLM
1boo	A	156	WWFSKTEWPKSDITKVLASI
1bpo	A	291	YIHLYDLETGTCIYMNRISG
1brl	B	150	TTGYCHPNNDFYSFPKISVN
1brl	B	170	PHAFTEGGPAQFVNATSKEV
1brl	A	162	KFPKIQLNPSAYTQGGAPVY
1brl	A	217	LYNEVATEHGYDVTKIDHCL
1brl	A	178	APVYVVAESASTTEWAAERG
1buy	A	137	AAPLRTITADTFRKLFRVYS
1buy	A	111	GLRSLTTLLRALGAQKEAIS
1bvy	F	129	IADRGEADASDDFEGTYEEW
1bwq		128	QLVNERQPQARVVVLGLLPR
1byw	A	51	CDFLHGPCTQRRAAAQIAQA
1c1f	A	38	RFSVNVGESMNSLSLHLDHR
1c25		86	FLLKKPIVPTDGKRVIVVFH
1cb1		39	EELKQLIQAEFPSLLKGPRT
1ce3	A	31	EEKKNDRICTNCCAGTKGCK
1ce3	A	18	CDPRIAYGVCPRSEEKKNDR
1chd		108	DGPPVNRHRPSVDVLFHSVA
1cjk	A	152	EAGGKAGRIHITKATLSYLN
1clf		29	PVNAISQGDSIFVIDADTCI
1cmi	A	68	FGSYVTHETKHFIYFYLGQV
1cnt	1	39	VKHQGLWSELTEAERLQENL
1cnt	1	100	FAYQIEELMILLEYKIPRNE
1cnt	1	118	NEADGMLFEKKLWGLKVLQE
1cqm	A	31	LEKEIIQRALENYGARVEKV
1cqm	A	52	ILGLRRLAYPIAKDPQGYFL
1crz	A	295	VYKVNINGGAPQRITWEGSQ
1crz	A	250	LNLYVDLASGQIRQVTDGRS
1crz	A	334	QQHIAKQDLATGGVQVLSST
1csm	A	136	IPLISKRDGDDKNNFGSVAT
1cvm	A	191	QTEGMAADDEYGSLYIAEED
1cvm	A	250	ADGKGYLLASSQGNSSYAIY
1cvm	A	263	NSSYAIYERQGQNKYVADFQ
1cx1	A	50	DLPGGQGNPWDAGLVYNGVP
1cxz	B	59	RATTDLGRSLGPVELLLRGS
1d1q	A	70	TVSICKQHGVKINHKGKQIK
1d1r	A	53	KCGCGGAVKDGVIEIQGDKR
1d3g	A	207	LLTKVLQERDGLRRVHRPAV
1d3g	A	327	VQLYTALTFWGPPVVGKVKR
1d5w	A	48	AFLAFAPDVRNGVLVTLRMP
1dbt	A	123	RPSLIAVTQLTSTSEQIMKD
1dbt	A	174	HEAKAIYQAVSPSFLTVTPG
1dcf	A	40	LGCEVTTVSSNEECLRVVSH
1dct	A	287	VRECARVQGFPDDFIFHYES
1ddn	A	87	HRLAERLLTDIIGLDINKVH
1dhn		53	GRTDNVIDTVHYGEVFEEVK
1di0	A	63	AKTLARTGRYAAIVGAAFVI
1dil		215	NTSFIYSTDGITWSLPSGYC
1dos	A	221	KISPRFTIAASFGNVHGVYK
1dos	A	256	EYVSKKHNLPHNSLNFVFHG
1dos	A	242	GNVVLTPTILRDSQEYVSKK
1dqg	A	86	EYQKWECKNDTLFGIKGTEL
1dqw	A	180	DIAKSDKDFVIGFIAQRDMG
1dt4	A	59	RNRKVTITGTPAATQAAQYL
1dtl	A	83	FLVMMVRSMKKSEEELSDLF
1dus	A	105	LNNLDNYDIRVVHSDLYENV
1dxe	A	144	DYFAQSNKNITILVQIESQQ
1dxe	A	18	KAALAAKQVQIGCWSALSNP
1dxe	A	110	KEEAELAVASTRYPPEGIRG
1dy6	A	232	DYAVIWPKNRAPLIVSIYTT
1dyk	A	260	LMFHVDNGAGRFTAIYDAEI
1dyp	A	62	GKLKLTTKRESHQRTFWDGC
1dyp	A	83	QQQVANYPLYYTSGVAKSRA
1dyp	A	175	TWRPGSFPQTNHNGYHLPFD
1dyp	A	110	EARIKGASTFPGVSPAFWYS
1dz3	A	73	LAVLERIRAGFEHQPNVIML
1dzb	A	118	QGTTVTVSSGDIELTQSPSS
1dzi	A	103	AYSAASGGRRSATKVMVVVT
1e1a	A	276	EKPSNLHFKPQTKTIFVTEH
1e1a	A	128	NDCAFDYEGNLWITAPAGEV
1e1a	A	160	FGSIYCFTTDGQMIQVDTAF
1e6k	A	50	GVDALNKLQAGGYGFVISDW
1e9c	A	179	TLNWKMVDASKSIEAVHEDI
1ebb	A	142	AVQSIVDRHEGETVLIVTHG
1edy	A	55	DVKMVSGFIPVKPSVKKLQD
1ej8	A	93	FNESDLGKNLYSGKTFLSAP
1evs	A	133	YCMAQLLDNASDAFQRKLEG
1evs	A	46	GLDVPKLREHCRERPGAFPS
1eye	A	98	DVSGGRADPAMGPLLAEADV
1eye	A	177	TAQHNWAILHALPELVATGI
1eye	A	112	LAEADVPWVLMHWRAVSADT
1eye	A	155	DAVAAGVDPARLVLDPGLGF
1ezw	A	270	LERHGIDTEKAEQIAEAIGK
1ezw	A	216	VPKIEEGAKEAGRSLDEIDV
1f07	A	198	GAEAAGKSIADIDVAAYTCC
1f07	A	279	LMEAFSVVGTPDEFIPKIEA
1f07	A	185	PKDFEAAVPLIKEGAEAAGK
1f07	A	293	IPKIEALGEMGVTQYVAGSP
1f1m	A	104	EFTAKLKGEHTDLGKEGVTD
1f1m	A	125	NAKKAILKTNNDKTKGADEL
1f38	A	95	DAPEALCKIPDIDIAVVGGS
1f51	E	33	KEGYQTFQAANGLQALDIVT
1f51	E	47	ALDIVTKERPDLVLLDMKIP
1f51	E	105	GALTHFAKPFDIDEIRDAVK
1f5z	A	182	LLERLKKAYPNHLIWAGFDE
1f6f	A	151	SSLTSQDENVRRVAFYRLFH
1f6f	A	124	LVDGVEVIQKRIHPGEKNEP
1f9c	A	232	GQVRLNQRTPAPIMADESIE
1fcj	A	169	EIWEDTDGQVDVFISGVGTG
1fla		102	DGKWMRDFEERMNGYGCVVV
1fp3	A	77	RLYRKLERFHRPELLDAAKA
1fp3	A	199	VEQLGEEDEELAGRYAQLGH
1fp3	A	147	VTAEARYQSEAVDMMDQIVH
1fp3	A	329	AMIAFLMGYSESGDPALLRL
1fpz	A	111	ELTTCLKNYRKTLIHSYGGL
1fst	A	76	HTYRAGVAIDATDYMVGSYG
1fuk	A	87	SSRILISTDLLARGIDVQQV
1fwn	A	72	GVKALRKVKEEFGLKITTDI
1fwn	A	177	RSLPIMKQWAKVIYDATHSV
1fwn	A	149	KLKFGGAKEIYLTERGTTFG
1fwx	A	320	VFYENADPRSAVVAEPELGL
1fxk	A	65	NILIRVAKDELTEELQEKLE
1fxk	C	89	GVAIKKNFEDAMESIKSQKN
1g0u	L	132	FDPVGSYEREQCRAGGAAAS
1g0u	M	131	NLLGVTYSSPTLATGFGAHM
1g55	A	275	PKEIANLLGFPPEFGFPEKI
1g55	A	212	DIVQPTRRSVCFTKGYGSYI
1g55	A	228	GSYIEGTGSVLQTAEDVQVE
1g60	A	195	ERIIRASSNPNDLVLDCFMG
1g60	A	177	RLCGEVWHFSTPKPRDLIER
1g60	A	150	ESTDRIKHASEKGILKNGKR
1g60	A	132	FSKSKNHTFNYDEVRVPYES
1g63	A	64	DNLYDEIKDPLLNHINIVEN
1g65	F	157	LEPSGSYWGYKGAATGKGRQ
1g69	A	105	DGIHIGQEDANAKEVRAAIG
1g86	A	46	QVDFHTEMKEESDIVFHFQV
1g86	A	74	NSREYGAWKQQVESKNMPFQ
1g8a	A	123	ELVPIVEERRNIVPILGDAT
1gcz	A	44	PQYIAVHVVPDQLMAFGGSS
1ghq	A	252	YALLALLQLKDFDFVPPVVR
1gky		164	ELAYAETGAHDKVIVNDDLD
1gmi	A	122	FEDWIDLEPEGKVYVIIDLS
1gmx	A	52	HLTNDTLGAFMRDNDFDTPV
1gmx	A	32	VLVDIRDPQSFAMGHAVQAF
1gnc		124	FATTIWQQMEELGMAPALQP
1gof		449	RTFHTSVVLPDGSTFITGGQ
1gpw	A	109	KVSINTAAVENPSLITQIAQ
1gpw	A	77	EKVAEQIDIPFTVGGGIHDF
1gpw	A	194	TEMIRFVRPLTTLPIIASGG
1gq1	A	306	LASHYRPEFIVNVKETGKIL
1gqn	A	73	TAARVIRDAMPDIPLLFTFR
1gqn	A	205	YADRPVITMSMAKEGVISRL
1gqn	A	134	VKATVDYAHAHNVYVVMSNH
1gqo	A	99	SSISLPVVEVHLSNLYAREE
1gs5	A	174	AATALAATLGADLILLSDVS
1gui	A	99	INVKILQNHDPWTNYFAQTV
1gvf	A	191	RLAEIREVVDVPLVLHGASD
1gvf	A	128	SVVDFCHSQDCSVEAELGRL
1gwn	A	61	ELSLWDTSGSPYYDNVRPLS
1gxr	A	151	ACYALAISPDSKVCFSCCSD
1gxr	A	274	SCVLSLKFAYCGKWFVSTGK
1gxr	A	233	SQIFSLGYCPTGEWLAVGME
1gyh	A	105	TVNKTLNPASPDYRWEDKGI
1h1d	A	134	LKKKYDVDTLDMVFLDHWKD
1h1n	A	235	ATQWLRANGKKGIIGEFAGG
1h7o	A	196	IRDIKRGLINANLAHKTFVL
1hiz	A	254	EKTINMFAALGLDNQITELD
1hjs	A	239	SLDNMAKTWNKEIAVVETNW
1hjz	A	157	CDLEKVVETFLEAVKNFKGS
1hl2	A	211	DGGIGSTYNIMGWRYQGIVK
1hur	A	70	ISFTVWDVGGQDKIRPLWRH
1hwg	A	71	PSNREETQQKSNLELLRISL
1hwg	A	152	TYSKFDDALLKNYGLLYCFR
1hwg	A	38	YQEFEEAYIPKEQKYSFLQN
1hwg	A	57	NPQTSLCFSESIPTPSNREE
1hwg	A	126	DLEEGIQTLMGRLEDGSPRT
1hza	A	40	FTAIQGEGFKTLEEGQEVSF
1hzf	A	160	IALHHGLAVFQDEGAEPLKQ
1hzf	A	254	YALLHLLLHEGKAEADQASA
1i01	A	124	KAVMRAMMKKRHGRIITIGS
1i1n	A	126	DSVNNVRKDDPTLLSSGRVQ
1i1r	B	55	KLPAINDTDHCGLIGFNETS
1i1r	B	138	GLLGRLQGLKYWVRHFASFY
1i1r	B	125	LTKTHYSPPKFDRGLLGRLQ
1i1r	B	68	IGFNETSCLKKLADGFFEFE
1i1r	B	27	VIDECFRDLCYRTGICKGIL
1i3c	A	115	ELHVNCYLTKSRNLKDLFKV
1i3c	A	57	QGEYENSPRPNLILLDLNLP
1i3q	K	69	AAYKVEHPFFARFKLRIQTT
1i4n	A	198	KKNVLWELLPLVPDDTVVVA
1i5d	A	38	NKEVNFIMRGEDTELDRTFV
1i60	A	54	HSLDDLAEYFQTHHIKPLAL
1i60	A	192	SLKQADGKKIFIYHIDDTED
1i60	A	251	ELFRPEYYKLTAEEAIQTAK
1i6w	A	67	VQKVLDETGAKKVDIVAHSM
1i7q	B	155	VNARFGEMVMAVRDDRRRVC
1i9g	A	172	SELPDGSVDRAVLDMLAPWE
1ifq	A	102	FDEQHGKKVPTVSRPYSFIE
1ihj	A	25	KSFGICIVRGEVKDSPNTKT
1ihn	A	84	ETGFRSDATVLPTCEAIKRY
1ijq	A	187	LHSISSIDVNGGNRKTILED
1ijq	A	234	FSANRLTGSDVNLLAENLLS
1il6		140	LTKLQAQNQWLQDMTTHLIL
1irj	A	53	DLQNFLKKENKNEKVIEHIM
1iru	K	128	MDYLAALAKAPFAAHGYGAF
1iru	L	124	VDSEGNRISGATFSVGSGSV
1iru	E	152	KGPQLFHMDPSGTFVQCDAR
1iru	F	154	TCPSANYFDCRAMSIGARSQ
1iru	A	168	YYCGFKATAAGVKQTESTSF
1is7	K	52	NNFYEYYVNDPPRIVLDKLE
1itf		110	IQGVGVTETPLMKEDSILAV
1itv	A	57	KWPALPRKLDSVFEEPLSKK
1iu9	A	70	GVKAGNLKLGRELLLKTAKI
1iu9	A	48	YGVEIMTPTEDEQKDVMRGI
1iub	A	96	ILSEFVYDGSKWITGQLGSV
1izc	A	178	YNVATSNNHVCIIPQIESVK
1j1t	A	128	DVYVRLRNTSGNEEKFALGT
1j27	A	53	RLYGLDAWGYEVVGFTLLGN
1j27	A	20	ARLETPARSLKEKRALIKPA
1j2o	A	67	RRDYLRLGGSGGHMGSGGDV
1j2w	A	96	DEVDMVLHLGRAKAGDLDYL
1j4x	A	110	DFIDQALAQKNGRVLVHSRE
1j8d	A	94	ACFDLKQAGVTAEQTAYIGD
1j8k	A	51	DGIHELFPAPDGEEDTAELQ
1j8y	F	154	QQIGVPVYGEPGEKDVVGIA
1jbj	A	110	AKKDGSQTNKAKNLVQVDGS
1jcl	A	59	IYPRFIPIARKTLKEQGTPE
1jcl	A	135	ACKEACAAANVLLKVIIETG
1jcn	A	242	MVHYIKQKYPHLQVIGGNVV
1jf0	A	91	KFPEFLEGWKNLANADLAKW
1jg1	A	126	FAKRNLERAGVKNVHVILGD
1jgc	A	105	HDALKLYREARDYCAEVGDI
1jgc	A	36	WVHFRLQEDWGLAKMAKKSR
1jgc	A	117	YCAEVGDIVSKNIFESLITD
1ji4	A	122	TAEKEGDKVTVTYADDQLAK
1jju	B	164	RDLHVMDPEAGTLVEDKPIQ
1jju	B	309	ALGDLAAYDAETLEKKGQVD
1jju	B	223	DPTAYRTGLLTMDLETGEMA
1jju	B	270	NVLESFDLEKNASIKRVPLP
1jju	B	124	PTRVALYDAETLSRRKAFEA
1jju	B	18	ARPDKLVVIDTEKMAVDKVI
1jju	B	180	KPIQSWEAETYAQPDVLAVW
1jl3	A	30	GWAKQYLGDEWKVYSAGIEA
1jl3	A	54	PNAVKAMKEVGIDISNQTSD
1jmv	A	100	LGQVLSDAIEQYDVDLLVTG
1jmv	A	77	KALLDLAESVDYPISEKLSG
1jmx	B	102	YSFAISPDGKEVYATVNPTQ
1jmx	B	235	YLSVDLKTGKTHTQEFADLT
1jmx	B	139	TADGLEAKPVRTFPMPRQVY
1jmx	B	247	TQEFADLTELYFTGLRSPKD
1jmx	B	88	ANLSSVPGEVGRSMYSFAIS
1jmx	B	275	NRLAKYDLKQRKLIKAANLD
1jof	A	287	AGFKLRDCGSIEKQLFLSPT
1jof	A	261	DVCALTFSGKYFASSRANKF
1jof	A	196	DPGDHPRWVAHPTGNYLYAL
1jof	A	92	PRANDADTNTRAIFLLAAKQ
1jp3	A	117	TGLTLNIAANYGGRWDIVQG
1jph	A	138	AITLTRQRLAGRVPLIGFAG
1jpj	A	182	VEEKARLEARDLILVDTAGR
1jpm	A	188	IRKRVGSAVKLRLDANQGWR
1jrl	A	62	RLPALLKQHQPRWVLVELGG
1jtd	B	115	GVDAIAAGAWASYALKDGKV
1ju5	C	18	LYDFVASGDNTLSITKGEKL
1ju5	C	45	NGEWCEAQTKNGQGWVPSNY
1jwq	A	162	EATLFDEDFQNRVAQGIADG
1k4u	S	22	FSYEATQPEDLEFQEGDIIL
1k5j	A	28	FKEHQLALRTVCLGDKAKDE
1k77	A	54	KQLEQNHLTLALFNTAPGDI
1k77	A	137	DRFAPHGKRILVEALSPGVK
1k77	A	192	DGNLTHLIRDYAGKYAHVQI
1kbj	A	327	FLYANSCYGRNGVEKAIEIL
1kcz	A	223	EYVKWLRDRIIKLRVREDYA
1kgy	A	115	ATKTFPNWMENPWVKVDTIA
1ki9	A	121	ELNPDIIIVVETSGDEILIR
1kjl	A	41	NRIALDFQRGNDVAFHFNPR
1kjl	A	70	VCNTKLDNNWGREERQSVFP
1kjn	A	70	LESCINELAEGDYEFLAGFV
1kjn	A	88	FVPNDAAAAYLVTFAGILNT
1kpp	A	123	LHEWKHPQSDLLGLIQVMIV
1kq1	A	26	EVTVFFLNGFQMKGVIEEYD
1krq	A	115	VEHMLTHKDYSTFNFLQWYV
1kuu	A	138	TADGLMVSRVPEETPVYIST
1kv9	A	364	ATGRPVEAPGVRYEKEPIVM
1kwn	A	177	TEYSRFFKRLCPDAFSYVLD
1kxj	A	172	GEIFPSAVRKGRILGFQFHP
1kz1	A	71	IRASIARNTYDAVIGIGVLI
1l3p	A	50	NKAIKETTGGAYDTYKCIPS
1l6o	A	25	ISIVGQSNERGDGGIYIGSI
1l6w	A	52	VLPQLHEAMGGQGRLFAQVM
1l6w	A	181	RQALDCLLAGCESITLPLDV
1l6w	A	159	LHQLLKMHAPQAKVLAASFK
1lax	A	146	DKELKAKGKSALMFNLQEPY
1lbm	A	53	ARRISVELPPFVFRVGVFVN
1lbm	A	141	SLILPYRDRFRYLVLSGGLN
1lbm	A	65	FRVGVFVNEEPEKILDVASY
1lbm	A	87	LNAVQLHGEEPIELCRKIAE
1lf1	A	224	ALDQGAAIFVSEWGTSAATG
1lih		87	AAHYANFKNMTPLPAMAEAS
1lkn	A	22	KLKELSVEKWPIWEKEVSEF
1m39	A	52	KRVAKELGENLTDEELQEMI
1m3c	A	45	EEQWWNAEDSEGKRGMIPVP
1m3u	A	130	TVQMLTERAVPVCGHLGLTP
1m41	A	167	RGAKLLFPAIQQPYPPLYFG
1m62	A	62	ELDSVETGGQDSVRQARKEA
1m8g	A	91	NALWVGHIKMLTPPFDRVYS
1mda	H	247	DIPAAGATMKAAIDGNESGR
1mda	H	154	GSSAAAGLSVPGASDDQLTK
1mda	H	346	TEVLDIYDAASDQDQSSVEL
1mda	H	213	GAQCTGAQNCSSQAAQANYP
1mg2	A	185	PDCYHIFPTAPDTFFMHCRD
1mg2	A	358	GDKTLYIHDAESGEELRSVN
1mg2	A	208	AKVAFGTEGTPEITHTEVFH
1mhn	A	20	CSAIWSEDGCIYPATIASID
1mjh	A	118	GSHGKTNLKEILLGSVTENV
1mjh	A	102	EIVKIAEDEGVDIIIMGSHG
1mns		187	VRSIRQAVGDDFGIMVDYNQ
1moj	A	140	EATREHTELAENLGDHATAH
1mss	A	197	SSKIGADVAGELRILYGGSV
1mve	A	181	QGEGGSDFTLDWTDNFDTFD
1mve	A	168	FINWVKVYKYTPGQGEGGSD
1mve	A	49	QNGSEIADGRPWVEVDIEVL
1mwq	A	58	DDENPSEAGFTGSTVIAQFE
1mww	A	57	EDFYYPFDRSDDYTVIEINL
1mxf	A	131	LFLIRAFARRQNLSVVNLCD
1mxs	A	155	VAAIKAFGGPFGDIRFCPTG
1n3o	A	114	GGGLLGLFAPGTAQNTSANQ
1n5b	A	83	KPILSWDEVGGHPVLWNRQP
1n7k	A	134	GIVKLAKSYGAVVKVILEAP
1n7k	A	185	GGDPVTVFRLASLAKPLGMG
1n7t	A	21	QEIRVRVEKDPELGFSISGG
1na5	A	104	FNITNGARKNAFKILVVITD
1nc5	A	91	QAGLILFPLYEQTKDERYVK
1nc5	A	233	HPNRHVWKNTLQDMIKSICR
1nc5	A	150	PFALKYANLKQETELFDQVV
1nc5	A	202	EETGCSPEFWARSIGWYVMS
1nc7	A	51	ITFLFEDSKPVVHEVEISPK
1ne9	A	179	TKSKIKRPFRDGVEVHSGNS
1nex	B	246	ENPYFVGVLRGHASVRTVSG
1nf4	A	112	AYSQFLKVCKEQGDIVTARL
1nf4	A	39	NQHYSLDDMDYGELAANMKL
1nks	A	83	AKGIAEEARAGGEGYLFIDT
1nlx	A	55	RNLADAVSKAPQLVPKLDEV
1nm7	A	48	SDWWKVRTKNGNIGYIPYNY
1np6	A	134	VASDVPLNLDVALLDINDVE
1npe	A	111	DRIEVAKMDGTQRRVLFDTG
1nps	A	45	NNTISSVKVPPGVKAILYQN
1nqj	A	77	KVSNKVKLRPGKYYLLVYKY
1nrj	B	158	KKSLNELDVLGFKFANLEAS
1ns5	A	74	RIVTLDIPGKPWDTPQLAAE
1nu0	A	55	RLLKEWQPDEIIVGLPLNDG
1nvm	A	194	RAFKAVLKPETQVGMHAHHN
1nvm	A	322	LVELGHRRMVGGQEDMIVDV
1nw8	A	176	GRNPTNVWRMSRLNGNSLER
1nw8	A	105	SKMLLANLIIWNYPNGMSAQ
1nw8	A	193	LERVGHPTQKPAAVIERLVR
1nw8	A	134	IAWFAKTKKYFFDLDAVREP
1nxi	A	76	EVLEAEETEDEDGNKLLCFD
1nya	A	97	LIFEQGEASFNRVLGPVVKG
1nz6	A	68	VVHPDKATGQPYEQYAKIFE
1nze	A	90	NLDHAAKIKSPTEAEKYYGQ
1nzj	A	183	VVVDDHFQGVTEIVRGADLI
1o1x	A	102	RLARSHNNANILVLPGRLIG
1o1z	A	91	KITTLKEVFENVSDDKIINI
1o4t	A	75	YILLGEGVFHDNGKDVPIKA
1o4u	A	176	VRKIIPFTTKIEVEVENLED
1o4u	A	220	ISRRIKDINPNVIVEVSGGI
1o4y	A	82	SQLAIQAQPAGNGKSYNGII
1o4y	A	112	YMEIKAKIMDQVLANAFWTL
1o4y	A	164	TFIRNPFTDYQPMGDATWYY
1o50	A	78	FGFIPSMKRLIAKNASEIML
1o51	A	48	YRGIGFGHPDLPIVLEIVDE
1o5k	A	175	PDIDQIDRTVSLTKQARSDF
1o5q	A	137	RAAVDARTDPNFVIMARTDA
1o6d	A	92	ADFLKDLEMKGKDITILIGG
1o6d	A	49	RVHRGSIEEIVRKETEDLTN
1o9g	A	98	LELAAKNLALLSPAGLTARE
1o9r	A	51	WNLKGPQFIAVHELLDTFRT
1o9y	A	39	GTILEVTGISPGHATLCHGE
1of3	A	119	IGLDNNANVESAEIITFGGK
1ofu	X	79	AAALALSCEALRLGRSHTVV
1ofu	X	58	EWLRRAGLNRERILLLQAKD
1og0	A	217	VAAITTTKGNEHCFVILRGG
1og0	A	246	SVAEAKAQLPAGSNGLMIDY
1olz	A	391	DNRPRLIKKDVNYTQIVVDR
1olz	A	376	FVKDHPLMDDSVTPIDNRPR
1olz	A	247	LRTLQKKWTSFLKARLICSR
1om0	A	214	SWDKWTAAYPATRFYVGLTA
1oof	A	33	LKTEDLDRLRVGDFNFPPSQ
1opd		56	DLFKLQTLGLTQGTVVTISA
1oq1	A	137	FRTCNLRKSRGFHLAAGADP
1oq1	A	81	EQPGLCLFFAAAGIRGEDLF
1oq1	A	101	DPSLRKRTGTYPEYHSGDIN
1orr	A	222	CQKAVEIKNGINKPFTISGN
1oxb	B	34	EGIENIELACDGQEAFDKVK
1oxb	B	51	KVKELTSKGENYNMIFMDVQ
1oy1	A	185	DEDNKIVTTPAYLAQNIAEA
1oya		326	WKGPVIRAGNFALHPEVVRE
1p22	A	257	RAAVNVVDFDDKYIVSASGD
1p4k	A	145	WLKTSQYKPIVNIENHNTIG
1p4k	A	78	CIMDENYNIGSVACMEHIKN
1p68	A	79	DELNNHLQGGKHTVHHIEQN
1p6q	A	39	LGFKQITAAGDGEQGMKIMA
1p8a	A	82	ITKADFSKFDVIAALDQSIL
1pbj	A	58	WDVLEAIAEGDDLAEVKVWE
1pex		101	ISELGLPKEVKKISAAVHFE
1pex		53	LTKSFWPELPNRIDAAYEHP
1pex		172	IYFFNGPIQFEYSIWSNRIV
1pmz	A	73	EFTDFARANRGLVKDVSKIF
1pqw	A	96	ILELTDGYGVDVVLNSLAGE
1pt0	A	85	GAAAHCASVGDIVIIASFVT
1pui	A	63	LVDLPGYGEMKRKWQRALGE
1pv8	A	90	AIHLLRKTFPNLLVACDVCL
1pyf	A	194	KTFFPYTKEHNISFIPYFPL
1pz1	A	192	SVLPYAKDNKITTLLYGSLC
1q3o	A	44	EFTPTPAFPALQYLESVDEG
1q5q	A	144	TYDGSIVDEQHFVVMGGTTE
1q5r	H	167	VVGGRYEERAGYHAVGSGSL
1q77	A	110	VKKFVEGKGYELVVWACYPS
1q7f	A	210	NYPIGVGINSNGEILIADNH
1q7f	A	244	ISALESKVKHAQCFDVALMD
1q7f	A	167	EFPNGVVVNDKQEIFISDNR
1q8b	A	50	AYPLEPSERKILWEIWENEE
1q8m	A	69	SKNSHPVQVGRIILEDYHDH
1qfj	A	150	YDLCELEALSLKHPGLQVVP
1qgo	A	97	DEYEKIVREVQLLRPLFTRL
1qpn	A	160	YAVRTGGGVNHRLGLGDAAL
1qq3	A	22	DNLKVIEKADNAAQVKDALT
1qq5	A	164	ALVEEVLGVTPAEVLFVSSN
1qtw	A	65	ACEKYHYTSAQILPHDSYLI
1qtw	A	170	HLAAIIDGVEDKSRVGVCID
1qwd	A	93	KAYFTGAPTRAALKVSFFGP
1qwg	A	187	GLFDKEGKVKENELDVLAKN
1qwg	A	128	NAIKRAKDNGFMVLTEVGKK
1r1z	A	120	GLDGPVFGSADMWNGVGIFF
1r1z	A	66	DQIRIAPSLKSQRGSVWTKT
1r4w	A	129	ELWMRIWSRDEDITESQNIL
1r5m	A	191	GKLIGHHGPISVLEFNDTNK
1r62	A	65	NALQALGPEGGEIILRTRTA
1r62	A	86	QLTLHGERYRLAARIDVEDN
1rcu	A	96	RSFVLLRNADVVVSIGGEIG
1rd5	A	145	WSEAKNNNLELVLLTTPAIP
1rfe	A	79	FLLEDGDTYDTLRGVSFEGV
1rhc	A	221	GAREAGKDPSKMEHAMLIWY
1rhc	A	169	FLYTKPDDEVPLYFSGMGPK
1rhc	A	241	SVDPDYDKAVEALRFWAGCL
1rhc	A	290	NYMCATDAEEMIKEIERFKE
1ri6	A	158	KQDRICLFTVSDDGHLVAQD
1ri6	A	255	YACDRTASLITVFSVSEDGS
1ri6	A	241	WAADIHITPDGRHLYACDRT
1rjv	A	79	KGFSPDARDLSAKETKMLMA
1rkb	A	104	FVLRTDTNVLYERLETRGYN
1rkb	A	142	EATASYKEEIVHQLPSNKPE
1rkb	A	155	LPSNKPEELENNVDQILKWI
1rke	B	154	MQSVKETVREAEAASIKIRT
1rli	A	45	YDSIIERILQCHILIFATPI
1rli	A	78	DRWSQTLRDPRFPDFKQQMS
1rlw		112	KKEVPFIFNQVTEMVLEMSL
1rof		31	PDVFQLGDDGKAKVLQPETD
1rtg		92	EYWIYSASTLERGYPKPLTS
1rui	1	138	SNLVVQAMYVPPGAPNPKEW
1rv8	A	226	SGGEIGEAAGIHPEDIKKAI
1ry9	A	96	NELVELHRSDEYLQLRVVIK
1rzx	A	25	KPLGFYIRDGTSVRVTASGL
1s14	A	126	VHFWPDETFFDSPRFSVSRL
1s18	A	218	LQRWFFLPRRASQERYSEKD
1s18	A	254	GDIAVSHVGAVVPTHGFSSF
1s2b	A	163	VEFTDCSVTSDGESVSLDDA
1s72	X	63	WARGRANTPSKIRVRAARFE
1s8a	A	87	LISEGKIDVLIFFWDPLNAV
1s8a	A	63	SRATGMNVNAMLSGPMGGDQ
1sa8	A	43	IDVVFELGVDFAYSLADGTE
1scm	B	105	IEYIKDLLENMGDNFNKDEM
1sfl	A	116	HQRIITHLQQYNKEVIISHH
1sfl	A	55	AEMITKLKDSFKLLVTYRTK
1sgj	A	181	ARSQVALAARLTGVAALDIV
1sgj	A	65	AARDLIAAAPHLAVFVRVNA
1sgj	A	99	PELSGVVVPKLEMGAEARQV
1sgj	A	156	AYFGAEDYTTDLGGKRTPGG
1shu	X	94	HEGLKLANEQIQKAGGLKTS
1snl	A	46	QELEALFTKELEKVYDPKNE
1snl	A	62	PKNEEDDMREMEEERLRMRE
1so6	A	90	ADWVTVICCADINTAKGALD
1so6	A	61	ALYPHKIVLADAKIADAGKI
1so6	A	165	IKRLSDMGFKVTVTGGLALE
1spv	A	150	EFITRHALPEQVYFVCYDEE
1spv	A	84	AVVHTVGPVWRGGEQNEDQL
1spv	A	111	SLRLVAANSYTSVAFPAIST
1spv	A	128	ISTGVYGYPRAAAAEIAVKT
1spw	A	20	GYEYDPAFEDLPDDWACPVC
1sq0	A	108	FQIFSKIDRPEASRIALLLM
1sq9	A	132	FWALKWGASNSHRLVATDVK
1sq9	A	236	SIRSVKFSPQGSLLAIAHDS
1sq9	A	190	SQFATSVDISERGLIATGFN
1sq9	A	316	KERITTLNMHCDDIEIEEDI
1sr4	A	64	FGNIRNWKMEPGKHREYFRF
1st8	A	283	YASKSFFDDAKNRRVLWAWV
1sul	A	79	GYGFAKVSKSEREAWGRMIE
1sul	A	93	WGRMIETYITTREELKAVVQ
1sv0	C	64	LDMYLCRVPVGGKMLYRDFR
1sy6	A	85	PLQVYYRMQTPYKVSISGTT
1t1j	A	79	VDAFYMDHLEELIVLDLPGW
1t4q	A	54	MSFVQGEESNDKIPVALGLK
1t5i	A	76	RLSRYQQFKDFQRRILVATN
1t5i	A	97	FGRGMDIERVNIAFNYDMPE
1t5i	A	60	QNFPAIAIHRGMPQEERLSR
1t64	A	241	CESVLKEVYQAFNPKAVVLQ
1t6t	1	56	RYADVVDLEGKWEKVILLFD
1te2	A	159	AAKLGVDPLTCVALEDSVNG
1tev	A	85	DQTMAANAQKNKFLIDGFPR
1th8	B	41	EQVTDVLENRAIRHIVLNLG
1tik	A	130	RYTENGPEGLVTGKKAIVIT
1tl2	A	212	FYEDYPPSYAYDNWLARAKL
1tnr	A	82	HEVQLFSSQYPFHVPLLSSQ
1to3	A	187	KELGDSGADLYKVEPLYGKG
1tq8	A	73	KNVEERPIVGAPVDALVNLA
1tqx	A	61	VINNLKKYTKSIFFDVHLMV
1ttc	A	79	YKVEIDTKSYWKALGISPFH
1tv5	A	215	NIILSVKEEIDNLEFLWFNT
1tv5	A	302	KFICEMYNYTNKQIPIIASG
1tvl	A	262	RAADEGRDPSSVRIFPGISP
1tvn	A	163	IDKIRAIDPDNLIVVGTPTW
1twd	A	119	GPLAVTFHRAFDCANPLYTL
1twd	A	166	ELIAHRDAPIIAGAGVRAEN
1twd	A	153	GQKSDALQGLSKIELIAHRD
1twd	A	185	NLHHFLDAGVLEVHSSAGAW
1tws	A	209	MRNLEQLNVLGYPVLLGTSR
1twy	A	115	WKQVGGNDQKIAVVTREASS
1txv	A	157	RGNTLSRIYVENDFSWDKRY
1txv	A	301	HSVAVTDVNGDGRHDLLVGA
1txy	A	68	QAITHSITVGSRITVQGFIS
1u02	A	167	SAIRSVRGERPAIIAGDDAT
1u5h	A	103	AESAAQVIELAPRDVIALVE
1u5h	A	130	AAEIAAADPTVGMMWGAEDL
1u5s	A	51	PEWWKCKNARGQVGLVPKNY
1u7o	A	91	LELFDLGKYFIQREIYPGSK
1u7o	A	112	THFERLHHKTGVPFSQMVFF
1u83	A	117	NGTLPTNKEKAAYIADFSDE
1uai	A	144	LYITKGDDTHHKLVTSDYKL
1uai	A	105	TMVFREAFNHLPEVKPHLVG
1uaw	A	42	VMRDPLTKRSRGFGFVTFMD
1uay	A	60	EEDVRRAVARAQEEAPLFAV
1ucp	A	21	ALENLTAEELKKFKLKLLSV
1udi	I	67	LTSDAPEYKPWALVIQDSNG
1udw	A	179	EFCLPTKKYADVIIPRGADN
1ufk	A	114	ALKALARHLRPGDKVLDLGT
1uhe	A	49	KRGEICVNGAAARKVAIGDV
1uso	A	48	NHHPRLTVEWGRVTVEWWTH
1uta	A	37	AFEGFDSKITTNNGWNRVVI
1uux	A	133	AAGIRGSTLIINMPGNPNAV
1uv7	A	62	SVDAIDIDRGVVEVKRLQLK
1uvh	A	52	NFIGVHEMIDPQVELVRGYA
1uvh	A	127	RKSIEKLEDLDLVSQDLLIA
1v04	A	187	LAWSFVTYYSPNDVRVVAEG
1v04	A	154	VNDIVAVGPEHFYATNDHYF
1v3z	A	51	GSVEAVLEGDEERVEALIGW
1v5c	A	360	VNSGWDWMKNKRERYFSDSY
1v5x	A	143	AYPRAWAKPLLATGRRVILA
1v62	A	43	LTTTSLRNKSVITIDRIKPA
1v6z	A	168	VGATARVREVLDPEKPLALA
1v6z	A	149	LPPIPLKAVPQVAQGLVAHV
1v74	B	38	CVERRRLYGVKDLSPNILNC
1v77	A	117	DHVLAKLMVKKNVALGFSLR
1v77	A	92	VIRYSIEKGVDAIISPWVNR
1v8e	A	90	ALKEAFPQAVFNVELKSFPG
1v93	A	201	FLERARRAGIGIPILPGIMP
1v93	A	69	RSVAWAQRIQSLGLNPLAHL
1vav	A	107	MIIGQIHSDGSNSGQAAPLV
1vav	A	57	NGSHTRNSEFPRSELRETLS
1vbr	A	166	AFRWAKEADPDAILIYNDYS
1vc4	A	206	PRLGRLARKRGFGGVLVAES
1vcv	A	107	WAEVRRDLISVVGAAGGRVV
1vd5	A	106	SAKAQWIVEKDESARKLALD
1vd5	A	173	QTGDPEYRRVAEAHALKSRR
1vd5	A	292	SAITACGLLEIASQLDESDP
1vh0	A	89	QGKMLSSEGLAQELNQRMTQ
1vh0	A	101	ELNQRMTQGQSDFVFVIGGS
1vh0	A	68	KEGQRILAKIKPQSTVITLE
1vh0	A	52	KAPENMSDKEIEQVKEKEGQ
1vhc	A	105	LNPKIVKLCQDLNFPITPGV
1vhc	A	145	EASGGVKIKALLGPYAQLQI
1vhc	A	164	IPTGGIGLHNIRDYLAIPNI
1vhk	A	155	QQLLQRQDFDKCVVAYESAF
1viw	B	90	LDFVLVPVQDTVTVEFDTFL
1viz	A	107	AMKEYGELMSMEEIVAEGYC
1viz	A	130	PDCKAAALTEADADLNMDDI
1vj6	A	34	GGVNTSVRHGGIYVKAIIPK
1vjx	A	111	VEKDSIILYYELKDGLVNSD
1vku	A	35	TVDEENTFKELGFDSIDVID
1vlg	A	102	ALKHEEFVTQSIYNILELAS
1vlg	A	117	LELASEEKDHATVSFLKWFV
1vlh	A	81	LLVDYLKKHGIKVLVRGLRA
1vli	A	190	VIPLAAAFPEAVIGFSDHSE
1vlw	A	149	GPQFVKAMKGPFPNVKFVPT
1vlw	A	77	IGAGTVTSVEQCRKAVESGA
1vpq	A	69	QMLRKTPPDFYFTVKTPGSV
1vpq	A	189	PYRPITTTDYAYFRFHGRNE
1vpy	A	156	ENQFSLVIVDEPQIPTNPVP
1vr6	A	165	LREAADKYGMYVVTEALGED
1vr7	A	71	SHLTIHTWPEYGYAAIDLFT
1vrd	A	214	TAVMECSEVARKYDVPIIAD
1vyh	C	114	VSSVSIMPNGDHIVSASRDK
1vyh	C	197	VVECISWAPESSYSSISEAT
1vyh	C	210	SSISEATGSEGPFLLSGSRD
1vzw	A	173	LELLKNVCAATDRPVVASGG
1vzw	A	111	TPEWVAKVIAEHGDKIAVGL
1w0m	A	111	NDLARLVAKAKSLGLDVVVC
1w17	A	165	KRLGYQTVFWSVAFVDWKIN
1w19	A	120	EQALDRAGLPTSAEDKGAQA
1w8g	A	118	TRLNDQRPAELPPLNVLIQI
1w8g	A	66	YVQEGVDKIRHFQELGVTGL
1w8g	A	96	NKSRLVAEHFDWCHTIDRLR
1w8g	A	194	AFAGLKTRYPHIDTLSLGMS
1w8r	A	71	GIAEKYYDGSVPLILKLNGK
1w8r	A	139	KRDAVKFDLPLVVWSFPRGG
1w90	A	92	EKFEVETISPSDEYVTYILD
1wcx	A	54	DQVRALAQGVDLFLATTGVG
1wjg	A	97	AEAILQAARAEKADLIVMGT
1wke		246	FSVPMLPDDKPHYLMGVGKP
1wkt		44	VHWMVTGGSTDGKQGCATIW
1wkt		60	ATIWEGSGCVGRSTTMCCPA
1wmx	A	52	PTLRLNVQTTVQSGWWISLL
1woz	A	90	VKLFVIPGGSEEASVLHVTR
1wwj	A	47	QGVYALKVIDVLKNPQLAEE
1wwj	A	70	LATPTLAKILPPPVRKIIGD
1wx0	A	166	IVEMIQVQDLPVKVIAASIR
1wx0	A	141	GASYVSPFLGRVDDISWDGG
1wx0	A	110	LKACKRLSAEGIKVNMTLIF
1wy1	A	118	VATVLREFGIGKEALVYLNR
1wy9	A	69	EKLGVPKTHLELKRLIREVS
1wyx	A	47	LDGWWLCSLHGRQGIVPGNR
1wzc	A	183	AAKILLDFYKRLGQIESYAV
1wzz	A	228	VPLYFYWAHLAPNVLADFTR
1wzz	A	264	TTGARSPYNAPPGYLAVAEC
1wzz	A	166	LQAFDLTADPRWRQVEDGIR
1wzz	A	104	IALALGRAGKRFQRPDYIQD
1x2j	A	78	SALDCYNPMTNQWSPCASMS
1x2j	A	177	YYPERNEWRMITPMNTIRSG
1x3u	A	45	KSIAYDLDISPRTVEVHRAN
1x50	A	92	VRNSLLNGSWGSEEKKITHN
1x5p	A	76	VAELNGTQVESVQLKVNIAR
1x7g	A	168	GVVGFTKALGLELARTGITV
1xbr	A	95	IHPDSPNFGAHWMKDPVSFS
1xe1	A	33	DVIIGTVESGIGVGFKVKGP
1xe1	A	48	KVKGPSGIGGIVRIERNREK
1xea	A	141	SELAQQECGALRSLRWEKHR
1xhe	A	34	AEGYDVFEATDGAEMHQILS
1xi3	A	99	PIEVAKEIAPNLIIGASVYS
1xip	A	137	PVFQLKNVNNTLVILNSVND
1xip	A	290	LSGLIEPDANVNVLASSCSS
1xj4	A	63	RYRTTSDPHIIGIGRIVTGK
1xjc	A	120	IAWEPLEGPLAHPVFSLADD
1xk8	A	51	ITSIYEWKGKIEEDSEVLMM
1xkp	B	85	LPLRAGWLGESQLVLFVSLD
1xm3	A	199	DGVLLNTAVSGADDPVKARA
1xo1	A	191	NVLDIIDQLPLPGKQKYIQN
1xpp	A	54	RYYIKHPVIDNPQIYVRVKS
1xs5	A	100	RTYRHVSDFPAGAVIAIPND
1xtp	A	129	LEEAKRELAGPVGKFILASE
1xtq	A	69	TAGQDEYSIFPQTYSIDING
1xww	A	53	SGAVSDWNVGRSPDPRAVSC
1xwy	A	239	ILQRIAHWRGEDAAWLAATT
1xx1	A	154	GFKEVLKKEGHEDLLEKVGY
1xx1	A	247	TTKAALDVGVDGIMTNYPNV
1xxx	A	184	HSGAQIMADTGLAYYSGDDA
1xxx	A	170	HPNIVGVKDAKADLHSGAQI
1y0m	A	45	DGGWWRGDYGGKKQLWFPSN
1y1l	A	28	ALFNAMAKSWKAESAGVEKA
1y1l	A	60	ERGLKAKEKPRTVDEVNLDD
1y2t	A	80	VHNYKRWCDIVTNLTNEQTA
1y2t	A	120	LTSYNVANAKGRRFAIEYTV
1y5e	A	64	LAGYHKEDVDVVLTNGGTGI
1y63	A	139	CEEEARDAYEDDIVLVREND
1y81	A	58	RSVRELPKDVDVIVFVVPPK
1ya7	H	123	IDAAGGSVEDIYASTGSGSP
1yad	A	58	LIFEGGIDKRKLVMNGRVDI
1yad	A	99	RARFPHLHIGRSVHSLEEAV
1yad	A	136	GVSLLSDIKQRISIPVIAIG
1yad	A	83	IHRVQLPSGSFSPKQIRARF
1yau	A	150	CDPAGTINEYKATAIGSGKD
1yb2	A	113	DNLSEFYDIGNVRTSRSDIA
1yco	A	242	TLFGHAKVGGTIVGTKVPVV
1yd3	A	42	KAKRLSNRLRSFLNPQTEKV
1yd9	A	105	PVWGSDKCEELLEKTVKNCL
1yfq	A	179	NSQVQWFRLPLCEDDNGTIE
1yfq	A	193	DNGTIEESGLKYQIRDVALL
1ygt	A	70	IMQKNGAGLHTASSCYWNND
1yj5	C	53	RNQVELIADPESRTVAVKQL
1ykg	A	71	PPEEAVALHKFLFSKKAPKL
1ykg	A	45	AGDYKFKQIASEKLLIVVTS
1ykg	A	108	FCQSGKDFDSKLAELGGERL
1yn9	A	116	FTEKCPGMLVGVHCTHGINR
1ynp	A	152	IKEYLKRSNIVSIMMQYSIL
1yo7	A	90	YRSCLARFGGSKQEKTALNM
1yp5	A	45	GWSLGKLLDGSKEGWVPTAY
1yp8	A	20	CYTKGCSCGEWKLCYGTNGG
1yrx	A	47	QLTGALFYSQGVFFQWLEGR
1yt4	A	231	IAALGPDGKPSRIVVIYTTG
1ytl	A	93	DWKGFDGQGNYDLVLMLGSI
1yux	A	133	AFIRKAQEEGNSKAVHVFTR
1yux	A	100	GYEKPTVPSAYSCDLNLISG
1ywf	A	121	RVVTLLAAGRPVLTHCFAGK
1ywx	A	59	VLVVDTLDQIFGKLEAEGYA
1yx1	A	121	ALGRRLARHGLQLLVENDQT
1yx1	A	108	VSLGLLPEQPDLAALGRRLA
1yx1	A	180	EAALRLGRYVGYVHCKAVIR
1yx1	A	228	GVARAIEYPLQGDDLLSLSR
1yx1	A	57	DTEALTAAIQLQGLECVFSS
1yx1	A	167	DIGNWRWQEQAADEAALRLG
1yxy	A	184	ALIEALCKAGIAVIAEGKIH
1yyf	D	122	VSGTGEVIEPDDGILAIGSG
1yz4	A	83	CINFIHCCRLNGGNCLVHSF
1z22	A	65	LWDTAGQEEFDAITKAYYRG
1z22	A	77	ITKAYYRGAQACVLVFSTTD
1z22	A	107	REKVVAEVGDIPTALVQNKI
1z54	A	70	GLTFRAPARFGEVVEVRTRL
1z5o	A	217	HLSFDEFLAVAAKQSSLMVE
1z6o	M	136	VIKACEDDSEFNDYHLVDYL
1z9w	A	24	GQRFVIDVTVWIDLAEAANS
1z9z	A	48	WWMCQLVDSGKSGLVPAQFI
1zah	A	186	ICQQNGIVPIVEPEILPDGD
1zcc	A	102	LDAYLEHLRGRAGVYIELKY
1zcc	A	189	AQMRRPGIIEASRKAGLEIM
1zcl	A	83	VDDWLSLVKIKFREEPGCCI
1zgg	A	113	FTLKEYVTGSHGDVLDPFGG
1zgg	A	129	PFGGSIDIYKQTRDELEELL
1zgg	A	58	TPHAVEALFEKHIALNHVSS
1zhv	A	61	RIPQDVRVDPGWSCFKFQGP
1zhv	A	101	IGIFVVSTFDGDHLLVRSND
1zhv	A	41	GGFVSITRTDDELSIVCLID
1zic	A	117	ARHQPYSNGKVGLVGYSLGG
1zkr	A	77	TSPLCVKMAETCPIFYDVFF
1zld	A	79	ELFGDYALIQGRGSFCLNIR
1zm0	A	53	DPLGAIHLRGCVVTSVEEEN
1zpv	A	41	IDDISQTVLDEYFTAVVSSD
1zpv	A	54	TAVVSSDEKQDFTYLRNEFE
1zs3	A	139	RAIKLANKEEKFALAAGVVE
1zsg	A	23	AKFNFQQTNEDELSFSKGDV
1zsz	A	42	LGVNVPVEYVKDGQIVLNLS
1ztg	A	53	PERIITLTGPTNAIFKAFAM
1zv4	X	88	ILPKEVSLDSRVREVINRNL
1zwi	C	27	IVLLAGSYLAVLAERGAPGA
1zwk	A	142	PYGASHFAGADGKRSLDEHE
1zz0	A	150	GHHAPHNAAMGFCIFNNTSV
1zzp	A	88	PATAGSGPAATQDFSKLLSS
1zzw	A	84	EFIEEAHQCGKGLLIHCQAG
2a08	A	17	ALYNFAGEQPGDLAFKKGDV
2a08	A	46	QNDWWTGRTNGKEGIFPANY
2a10	A	39	TIVGYIRAGSARFTLNIRGD
2a1i	A	67	GRLQSLGKNFALRVLLVQVD
2a28	A	33	DIITVIRGDDGSGWTYGECD
2a37	A	43	DSNWYRAELDGKEGLIPSNY
2a5z	A	120	IGSTSIGLGISDRSGLIIEN
2a5z	A	141	NAFGGIVKASAATETGSTYA
2a6y	A	141	VDKTKIYDQSFASCLMGYQD
2aal	A	65	TGLGYGRSSAVVLLTVISRP
2aam	A	220	KSRLEYLIRLNRKGKFILSV
2ab5	A	125	YYNDLSYYLRPIKPFNTTED
2acy		55	GTVQGQLQGPASKVRHMQEW
2afa	A	264	AALEARFETPPAWLLEDAKG
2agk	A	59	REALQESPQFLQVGGGINDT
2agk	A	139	NKWQTLTDLELNADTFRELR
2agk	A	107	RLERLTELCGKDRIVVDLSC
2agk	A	151	ADTFRELRKYTNEFLIHAGG
2agl	A	230	YGNVYSADFSGDEVKVDGPW
2agl	A	187	TINLGEDGKVASQSRSKQMF
2agl	A	153	YVEDVTAAAGCWSVIPQPNR
2agl	A	125	QTTDGKFIVLQNASPATSIG
2agl	A	332	LDGGNVNVYDISQPEPKLLR
2aj0	A	32	ERNVKEIEGVTEAIVNFGAS
2ako	A	152	SAYATHFFDADLLVILSDID
2ako	A	192	HIKEEWLHGTGGIVTKLKAA
2ako	A	119	KNAIDINLGILPIINENDAT
2akp	A	163	DDQLEYLEEKRIKEVIKRHS
2amu	A	70	FFQPDGDPYVYEVGRYEFNA
2ane	A	56	VAQKEASTDEPGVNDLFTVG
2ara		97	HEWLNWPSIFANTGFFRPDE
2avd	A	137	LLAAGEAGTFDVAVVDADKE
2avg	A	51	WFKGKWVDLSSKVGQHLQLH
2avk	A	73	LFADYAYPEATRHKEIHRRF
2ayz	A	113	MDSCLSKPVTLDVIKQTLTL
2b0c	A	101	VIAIMHKLREQGHRVVVLSN
2b0h	A	102	SALVTKAGALQCSPSDVYTK
2b1u	A	34	TVDELRRAMAGLGQPLPQEE
2b25	A	137	HDLAKKNYKHWRDSWKLSHV
2b25	A	154	SHVEEWPDNVDFIHKDISGA
2b4a	A	91	LTTGRLIESSEHNLSYLQKP
2b4l	A	162	IAEWTKGVQKVKGDKINLAY
2b4l	A	117	QPNAAKLLSQFKWTQDEMGE
2b4l	A	142	EEGEKPAKVAAEYVNKHKDQ
2b4q	A	231	RWGRPEEMAALAISLAGTAG
2b4w	A	79	EFTAVPELSWELEDPYIAKI
2b5n	A	201	IIPRSILMTTFESSHYLLCA
2b5n	A	74	QQTFFCGNVAHQQLIQITSA
2b5n	A	138	LQIHPQELRQISHTEMEHEV
2b5n	A	159	CLDITPLGLSPLCAIGLWTD
2b5n	A	251	TVLRTFRSLSTTNVFACSDR
2b5n	A	224	GALFYFGLNIETGLLSDRKK
2b81	A	231	RELVEDYHPDVFKPFIQPHL
2b86	A	45	SKTWWRVRNAANRTGYVPSN
2b8p	A	68	YFNDNCDFMVSGPIISIVYE
2b98	A	54	PVACKKLLEEEGCDIVMALG
2b9e	A	142	LASMATLLARAGVSCCELAE
2bdq	A	110	HIDTEAIEQLLPATQGLPLV
2bdq	A	173	HIKALVEYANNRIEIVGGGV
2bes	A	60	AAATRTVADPGSLGIVLGGS
2bf6	A	352	LEPYCQLSVINYSQKVDGKD
2bf6	A	305	LTECQVVEMPNGQLKLFMRN
2bf6	A	366	KVDGKDAVIFSNPNARSRSN
2bfw	A	113	EFVRELYGSVDFVIIPSYFE
2biw	A	425	EPIFVPRPGGVAEDDGWLLC
2bky	A	75	GSQVVTSQDGRQSRVSTIEI
2bl0	B	129	KEVSVSGDGAINYESFVDML
2bmj	A	64	LVLIREEAGAPDAKFSGWAD
2bne	A	158	RGIEIEANVVLKATKVDGVF
2bv2	A	43	IVSSIIVESGTWFVFDDEGF
2bv9	A	140	RHIVDIFRANGATNVKWVFN
2bv9	A	212	YQALASINKPIIIAEFASAE
2bv9	A	93	TRMAQDMKAYGKEIWLRPLH
2bv9	A	153	NVKWVFNVNCDNVGNGTSYL
2bv9	A	31	FQELQGRKLDIVHQFINWST
2bv9	A	57	PYADAVYNNGSILMITWEPW
2byg	A	38	NQHIPGDNSIYVTKIIDGGA
2bzd	A	307	SQGTIRMSCDDGQTWPVSKV
2c13	A	119	ATRALRERFPELGIITDVAL
2c2f	A	147	DDSQACDEANDPVTADMYNG
2c41	A	34	LNYKKYHWLTYGPLFRDLHL
2c41	A	122	QDAEIATEAGDIGTADLYTR
2c4i	A	174	IFTRLSARKCSLTGKWTNDL
2c71	A	131	TANDWIPSTTAEQRAAAVIN
2c91	A	298	QLEQNLAATEEGPLEPAVVE
2c91	A	186	ELLPCLRHFGLRFYAYNPLA
2cc1	A	227	AGIAFGPDGQRLLLVMMTRS
2ccv	A	60	SITQLDVEQSQNLRVIARLY
2cdp	A	81	GGSIEFLVNENGSWASKTVT
2cf7	A	39	QVHWYMRGRGFMIWHPKMDE
2cf7	A	125	KGFDVSDEEGDSVTNDIFNV
2chb	D	62	VPGSQHIDSQKKAIERMKDT
2chd	A	67	TKTLRNTRNPVWNETLQYHG
2cjt	A	109	WLTLDSGTKDPTFHRILLDA
2cjw	A	60	IILLDMWENEWLHDHCMQVG
2clb	A	44	TTYYYYTILRHLTGEGEGLK
2clb	A	78	ELTQRIYELGGGLPRDIRQL
2clb	A	130	IRTWKEVCDTYGKDPRTYDL
2cws	A	54	GAMTFWAPTTGGTTANSSYP
2cws	A	116	AQIHGIMDDGTNAPPLVKAV
2cws	A	146	KQNSDGTGSDVHNYFTGIKL
2cxx	A	54	NHKIIDPGFGFGLPKEVQER
2cye	A	68	LRPILLGDEVFVGVRTVGLG
2cyj	A	68	VEDFDVLLVGTGIYGMLSLL
2cyj	A	92	KLVEDKEVIEKPTKEALKLL
2cz4	A	52	SRGIRSVDWEGQNIRLETIV
2d0o	B	65	LLVGIACDRHMLVVHYKNLP
2d2r	A	89	NIRFRAIGDLEGFSKELRDT
2d2r	A	164	RLDTRNLPEVDLLLRTGGEM
2d4d	A	63	SDLSFSKDFSFYLLYYTEFT
2d4z	A	107	EEIYRWEQREKNVVVNFETC
2d5r	B	50	KYEGHWYPEKPYKGSGFRCI
2d6o	X	42	QVTLQGTTKSFAQRFVVNFQ
2d6o	X	76	RFEEGGYVVCNTKQNGQWGP
2d80	A	184	GSLNARNTGTLSGSVLSFAQ
2d80	A	204	SGSYGANGMDTTGYLYVPQS
2d92	A	38	LGFSILDYQDPLDPTRSVIV
2d9r	A	74	IRRAIGKQPGDSVYVTLLPL
2dad	A	45	FSTKSCRVSGGSWVVYDGEN
2dar	A	25	RAEHIPAGKRTPMCAHCNQV
2dfa	A	156	GTVYEEEARKAGLRVVLEAF
2dfy	X	147	EPTLMGGEFGDEDERLITRL
2dig	A	29	VRGRWPGSSLYYEVEILSHD
2dir	A	28	AETFLEPWFKAPNKGTFQIV
2dj5	A	61	PDEAIREMNCDIIYVVPLFI
2dle	A	59	TDSSNLNVSEPRAVIPGLRS
2dm4	A	63	KMWASQRAASNFTEIKNLLV
2dm8	A	41	GLSIVGGKDTPLNAIVIHEV
2dmh	A	123	LLNEKGQDTGATIDLVIGYD
2dqw	A	65	LLPVLEAVLSLGVPVSVDTR
2dqw	A	188	RLDEIVALGHPVLVGLSRKR
2dqw	A	158	RALSAGVPQVVLDPGFGFGK
2drq	A	204	YHLPHFYELFSLWANEEDRV
2drq	A	275	ANIGLDAEWFGGSEWSAEEI
2dso	A	146	MVFDSKGGFYFTDFRGYSTN
2dso	A	239	EGPDSCCIDSDDNLYVAMYG
2dso	A	287	RSTHPQFIPGTNQLIICSND
2dso	A	120	IFAATENGDNLQDIIEDLST
2dtt	A	48	DFLELRKIVEEITKELDHRN
2dw6	A	258	LQAALAEFYPGPMATGENLF
2erf	A	114	LDLSLTVQGKQHVVSVEEAL
2eri	A	20	CISTLLGCSCKNKVCYRNGV
2erj	D	80	LAQSKNFHLRPRDLISNINV
2erv	A	69	SLSFAPVFVYEFAGDSIKPF
2esb	A	82	HIHSVEMKQGRTLLHCAAGV
2ew3	A	45	DENWYEGMIHGESGFFPINY
2exs	C	23	VNVIGLTRGADTRFHHSEKL
2f1r	A	127	AVVCDERVDGHKWFRRDEVE
2f26	A	268	PQGCQGSVISFPSPRSPAQW
2f2v	A	49	KDWWKVEVNDRQGFVPAGYV
2f2v	A	23	YDYQEKSPREVTMKKGDILT
2f40	A	37	EFYRVFINPYAKVAEVVIDD
2f51	A	86	IPALFFVKKEGNEIKTLDQF
2f6l	A	95	LNPASAPPEPPDLSASRSAI
2f6u	A	116	NLQKFTEIIESEFIQIEGYI
2f6u	A	187	LVAEVKKVLDKARLFYGGGI
2f6u	A	84	DVDYLFVPTVLNSADGDWIT
2f6u	A	147	TKALCNIDKELAASYALVGE
2faw	A	51	SVRQVALQTGKVENIHKMDD
2faw	A	213	VLNGIAWDQENKRIFVTGKL
2faw	A	148	HNVKYNGHRVIRLNELEYIN
2fb0	A	49	AYDTFESSTRRDVFICETWQ
2fcj	A	32	VLNEPVVIVCTNGTISDARL
2fcw	A	68	RHAESVGDGERVSRSREKHA
2fek	A	68	LSLEGHCARQISRRLCRNYD
2ffx	J	123	LHALGSARTDPHLCDFLETH
2ffx	J	94	PAEDEWGKTPDAMKAAMALE
2fh5	A	102	IQQQSALSLLNGTFDFQNDF
2fh5	B	154	RSPAQLGKKGKEFEFSQLPL
2fhm	A	40	LAGWVKNRDDGRVEILAEGP
2fhp	A	111	EQFYEEKLQFDLVLLDPPYA
2fi1	A	138	SSGFKRKPNPESMLYLREKY
2fj6	A	38	YEDHSFPKTSTDYHEISSYL
2fjc	A	123	SQTQVLAAESGDAVTDGIIT
2fli	A	168	VAKWRDEKGLSFDIEVDGGV
2fmn	A	139	VTLLKEVADFDISVAAYPEV
2fmn	A	202	VSAGIDVEIIPGILPVSNFK
2fnj	A	39	EDRSLNIFVKEDDKLTFHRH
2fp8	A	187	VPGGAEVSADSSFVLVAEFL
2fp8	A	166	GRLIKYDPSTKETTLLLKEL
2fp8	A	228	KIPNPGNIKRNADGHFWVSS
2fp8	A	74	AEKRPLCGRTYDISYNLQNN
2fp8	A	103	HLSVVGSEGGHATQLATSVD
2fqp	A	71	TRGVSYTRPEGVEHNVINPS
2frg	P	66	RRTFLTDLGGGLLQVEMVTL
2frn	A	143	ENIHLNKVEDRSAYNDNRDF
2frs	A	103	KTSWTRELTNDGELILTMTA
2ftp	A	203	EAVASEVPRERLAGHFHDTY
2fwa	A	84	MCAAWTRLPVLGVPVESRAL
2fxv	A	102	LTASVYSFTKQTESQIAVSG
2fz5	A	48	DTNVDDVASKDVILLGCPAM
2fzf	A	126	LKLEEMVKEEEKKRLMRYLA
2fzf	A	93	ELQPVARELEKVQDIIDLIR
2g0w	A	182	SIKNVPADRIVSIQLCDVHE
2g1p	A	125	YGYNGLCRYNLRGEFNVPFG
2g2d	A	127	AAVDAHPEGVSVLPAKYLNR
2g2j	A	58	LTVEMIQDGHQVSLLSGELT
2g6z	A	78	HFQEAIDFIDCVREKGGKVL
2g77	B	141	LAQKFADTHSPLFETSAKNP
2g77	B	50	DFRERAVDIDGERIKIQLWD
2g8s	A	186	KESGVRAEIWSYGIRNPQGA
2g8s	A	77	LAPDFAQSRRIWLSYSEVGD
2g8s	A	221	GGDEINIPQKGKNYGWPLAT
2gar		62	ATHTLIASAFDSREAYDRAL
2gb4	A	106	EPLAEIAGAKVFKSSSGSIS
2gf0	A	63	TLQITDTTGSHQFPAMQRLS
2ghs	A	134	GAGSIYHVAKGKVTKLFADI
2ghs	A	180	VPLDARTGLPTGKAEVFIDS
2gj8	A	60	HIIDTAGLREASDEVERIGI
2gjf	A	51	QPVVILIPSDMVEWFLEMLK
2gjv	A	68	NTDATVQKQLIRISATVIVP
2glw	A	54	GEEPKEGTFTARVGEQGSVI
2gm3	A	42	KIVRSNTSDFKILLLHVQVS
2gnc	A	30	FKKGASLLLYHRASEDWWEG
2gnc	A	43	SEDWWEGRHNGIDGLVPHQY
2gpy	A	91	RYEEAHKHVKALGLESRIEL
2gsc	A	85	VQIAARLGYSRSEDDQSVRR
2gsk	B	39	DVTPDGRVDNVQILSAKPAN
2guu	A	241	EFVGFVVGANCYDEIKKIRE
2gyq	A	134	LIAWAEELGHDDIVRFLTTN
2gzx	A	138	ATQDCIDILLEEHAEEVGGI
2h18	A	68	VTIKLWDIGGQPRFRSMWER
2h2b	A	36	SGGRDNPHFQSGETSIVISD
2h50	A	51	ERTKEKEDKNDKWHRVERSS
2h8z	A	225	AAVREVWPENLPLTARFGVL
2h8z	A	260	LARRFKAGGLDLLSVSVGFT
2h9a	A	279	ILNPGPDAPVFITTNFSLTY
2h9l	A	87	ISDVAWSSDSNLLVSASDDK
2h9l	A	169	DPVSAVHFNRDGSLIVSSSY
2h9l	A	127	NYVFCCNFNPQSNLIVSGSF
2h9l	A	151	RIWDVKTGKCLKTLPAHSDP
2h9l	A	299	DVVISTACHPTENIIASAAL
2hbv	A	172	LTHCANEDIPILVHPWDMMG
2hcm	A	89	CAAMEAAVRDGGSCLVYCKN
2hcv	A	121	ARGDALGLGFDAMNSNTFSD
2hdo	A	146	ALEKVNVAPQNALFIGDSVS
2he4	A	27	YGFNLHSDKSRPGQYIRSVD
2hga	A	60	GEVINITTDQGTFHLKTGRN
2hhg	A	64	KIPGSFSCTRGLEFWIDPQS
2hhg	A	82	QSPYAKPIFQEDKKFVFYCA
2hjv	A	124	YVHRTGRTGRAGNKGKAISF
2hk0	A	203	DAIRTAGPLLGHFHTGESNR
2hk0	A	176	VAFVKDVGKNNVKVLDTFHN
2hk0	A	102	LSNVAKLDIHTIGGALHSYW
2hmc	A	181	YAAENITSRDDEVTLIGVDT
2hms	A	62	TEENELLSLGIRNFEYVIVA
2ho3	A	122	NNCFIFEAARNYHEKAFTTI
2hpv	A	95	ELTDQFLSADKVVIANPWNL
2hs8	A	227	QAVVSAIGADRVGVRVSPAI
2hvy	B	59	KMPYVAIKPKVSNPEIYVGE
2hwx	A	107	FRSEDITGQNNDDLILSCCL
2i6v	A	77	MTEMSLTVERDGQQHDVYIQ
2i7g	A	181	RLPVWIAVGGTPQSVARAGA
2i7g	A	221	DLYHEAARRAGQEKTKLRTS
2ia9	A	64	GEFRDITHPINSSTRGKIQD
2ia9	A	40	VVHDIRVIDGNNGLFVAPSK
2ib0	A	106	TAWRAVVEHAETADDRVFAS
2ica	A	90	NTFGAINYVATEVFREELGA
2iel	A	90	SPLLAIEEELLAHPGAYQGI
2ifx	A	54	EQPHVPFFDIGHVDAIGECW
2igp	A	58	FTFLYGFLCPSYELPDTKFE
2img	A	87	VQIVDEANARGEAVGVHCAL
2imh	A	112	DIKGSVTFASGIASGNLGDN
2in3	A	116	AIQRAFYVGQEDVAQLAILK
2iqq	A	93	KKEIPFHEATDFLFLQKELL
2iss	D	153	NVEILATYDYDPVLVKEGNI
2itb	A	133	RFAALVPHLDEELGRFYHGL
2ivy	A	42	QYSVFMGDLNSSRLKDVEAG
2iwo	A	23	SIAGGVGSPLGDVPIFIAMM
2iwq	A	26	LGISIVGGREVMRGIFIKHV
2ixq	A	118	EYRFSVGGACVVPQEDNKQG
2ixq	B	127	TGGYWAKDNKQGFTPSGTTG
2iyc	A	204	DCITKDRPINFTQQHMPYFR
2iyh	A	171	FSGSFASIFWLKKRGLMPGL
2j04	B	296	VSTAYSDFEDTVVSTVAVDG
2j04	B	319	IFNPKDIATTKTTVSRFRGS
2j05	A	27	DTDEISFLKGDFIVHNELED
2j1l	A	52	KPVHLHIWDTDASVLLLCFD
2j1l	A	81	IFNRWYPEVNHFCKKVPIIV
2j3t	C	107	HHIYSALYVEFVVKNPLCPL
2j3t	C	122	PLCPLGQTVQSELFRSRLDS
2j3w	A	125	PFYEPNSPIRSSAFDRKVQF
2j41	A	125	DALFIFLAPPSKEVEMMNLY
2j41	A	72	ALIKDDQFIEYAEYVGNYYG
2j6f	A	17	YDYDAVHDDELTIRVGEIIR
2j6f	A	43	EEGWLEGELNGRRGMFPDNF
2j6f	A	30	RVGEIIRNVKKLQEEGWLEG
2j9l	A	101	PLPPYTPPTLKLRNILDLSP
2j9l	A	78	ENARKKQDGVVSTSIIYFTE
2jaq	A	111	FYNNVVLENKLSFDIVIYLR
2nly	A	153	YATRSIFLDNTHSSRKEVIK
2npt	B	47	QSMDLHYTNNELVIPLTTQD
2nq3	A	117	QLGGDKEPTETIGDLSICLD
2ns1	B	59	GAEFSVNFLPKVKIDVAIAD
2nt8	A	139	ITRRAERQIVQLMREEQINQ
2nwa	A	45	EIPDVRKTKFEKSGTAEVQK
2nxo	A	97	QVPLDRLDGARVALGSTSRT
2nyc	A	69	YDVLGLIKGGLSLSVGEALM
2nyi	A	125	VELETETLPAPFAGFTLFRG
2o2z	A	175	REGLEAIRKADVIVIGPGSL
2o3b	B	82	TPQDWYEDEENAVVAKFQKL
2o8x	A	50	VCGCPVGTIRSRVARARDAL
2sas		96	WEKTIATCKSVADLPAWCQN
2sqc	A	458	CFGSFGYDDAWKVIRRAVEY
2u1a		52	EVRLVPGRHDIAFVEFDNEV
4sgb	I	35	EGQSDPKKPKACPLNCDPHI
