# Supplementary material for: Deciphering the Preference and Predicting the Viability of Circular Permutations in Proteins
Source: PLoS One. 2012 Feb 16;7(2):e31791. doi: 10.1371/journal.pone.0031791 (PMC3281007; doi:10.1371/journal.pone.0031791)
Supplement: Dataset S5 — nrCPsitegis-40. This file provides detailed position and sequence data for nrCPsitegis-40. (XLS) [file pone.0031791.s005.xls]

## Sheet: nrCPsite(gis)-40
SCOP ID	CP site	20-residue representative segment sequence
d1914a1	4059	LVYRTDQAQDVKKIEKFHSQ
d1a04a2	48	GVKQLISMAPDITVVGEASN
d1a12a_	127	LQEKVVQVSAGDSHTAALTD
d1a1va1	229	AAQGYKVLVLNPSVAATLGF
d1a2oa1	38	ARDLIKKFNPDVLTLDVEMP
d1a32a_	48	LNEHLRVHKKDHHSRRGLLK
d1a34a_	113	GDSTEEFEGRASNINTRASV
d1a62a1	38	ITLGENXGLENLARXRKQDI
d1a62a2	86	PDDIYVSPSQIRRFNLRTGD
d1a6ca1	99	LGNECPPSEMFELPTKVFML
d1a6ca3	447	RDWGAYWQGQARIYDLRRTE
d1a6sa_	50	DPITAALSQRAMILGKSGEL
d1a79a2	42	ARHYGNVEGNFLSLSLVEAL
d1a8da2	324	IKRYTPNNEIDSFVKSGDFI
d1a8la1	90	PATTITQDGKDFGVRYFGLP
d1a8la2	200	VMAVPKIVIQVNGEDRVEFE
d1a8oa_	178	ILKALGPGATLEEXXTACQG
d1a8pa1	13	GPLTSRLQHLKEGDELMVSR
d1a8ya1	109	KEDEVIEYDGEFSADTLVEF
d1a8ya2	216	VTIPDKPNSEEEIVNFVEEH
d1a9xa2	1011	IQDRIKNGEYTYIINTTSGR
d1a9xa3	84	VRKIIEKERPDAVLPTMGGQ
d1abaa_	71	IGLTMPQVFAPDGSHIGGFD
d1abva_	52	LAESFIAVCGEQLDENGQNL
d1aepa_	129	NSIHDAATSLNLQDQLNSLQ
d1afpa_	35	YKKDNICKYKAQSGKTAICK
d1agga_	22	CTWGGTKCCRGRPCRCSMIG
d1agre_	128	SRNMLEPTITCFDEAQKKIF
d1agta_	11	QCIKPCKDAGMRFGKCMNRK
d1ahla_	36	DGPSVRGNTLSGTLWLYPSG
d1ahoa_	34	EECTKLKGESGYCQWASPYG
d1ahsa_	206	DPQGASLESAPGTFVTVDGV
d1aila_	27	LDRLRRDQKSLRGRGSTLGL
d1aisa2	154	PKSVILLFSSGKIVCSGAKS
d1aisb1	1169	EAVRKGLIRGRSIESVMAAC
d1aisb2	1272	DEAYKRGLTSGKSPAGLVAA
d1akpa_	60	AEFHDFSLSGGEGTTSVVVR
d1akya2	149	GRSYHKIFNPPKEDMKDDVT
d1alya_	136	QSIHLGGVFELQPGASVFVN
d1amxa_	300	EFVNNSQAWYQEHGKEEVNG
d1aoha_	50	PDRKMIVFLFAEDSGTGAYA
d1aopa2	355	LKTGLLEIAKIHKGDFRITA
d1aqta1	109	AQASAELAKAIAQLRVIELT
d1aqta2	61	RIVKQHGHEEFIYLSGGILE
d1atia1	453	AYRRHDEVGTPFAVTVDYDT
d1autl1	76	HGTCIXGIGSFSCDCRSGWE
d1auya_	41	SPVTPAQITKTYGGQIFCIG
d1axha_	19	QPCPYNENCCSQSCTFKENE
d1axib2	185	KMMDPILTTSVPVYSLKVDK
d1ay7b_	51	LALPEYYGENLDALWDCLTG
d1b0na2	15	FLEKVSAVLDVSVHTLLDEK
d1b0xa_	942	HMSQDDLARIGITAITHQNK
d1b24a2	124	GVRNTIHLDDHRHGVYVLNI
d1b33n_	24	QKMGGKIVKVELATGKQGIN
d1b34a_	22	HLKAVKMTLKNREPVQLETL
d1b3aa_	19	AHIKEYFYTSGKCSNPAVVF
d1b3qa1	343	ARSRILETLKKYNIKELDES
d1b3ta_	553	MAPGPGPQPGPLRESIVCYF
d1b5qa2	342	QSDEQTKAEIMQVLRKMFPG
d1b6aa1	401	LNVINENFGTLAFCRRWLDR
d1b74a1	64	CAGFLKDKGVDIIVVACNTA
d1b77a1	48	TYAEANISDEIDFDVALYDL
d1b79a_	61	AERVVADDFYTRPHRHIFTE
d1b8ta1	28	KKCGVCQKAVYFAEEVQCEG
d1b9la_	58	SEDINDALNYRTVTKNIIQH
d1b9wa2	46	KDKNGGCAPEAECKMNDKNE
d1baha_	32	SVCQRLHNTSRGKCMNKKXR
d1bb8a_	34	RYLYKYIDSFGEPQFVYSWK
d1bd3a_	97	EVTTPLDVSYHGVSFYSKIC
d1bdsa_	24	DLWILRGTCPGGYGYTSNCY
d1bdya_	108	NNGKAEFWLDLQPQAKVLMC
d1bhga1	320	LEVQLTAQTSLGPVSDFYTL
d1bhga3	535	FENWYKKYQKPIIQSEYGAE
d1bhua_	81	LPASARSFANGTHFTLRYGP
d1bi5a2	364	TQNGLKTTGEGLEWGVLFGF
d1biaa2	303	LIIGDKEIFGISRGIDKQGA
d1biha1	53	KDGKSYNWQEHNAALRKDEG
d1biha2	139	PNADVTDFDRRITAGPDGNL
d1biha4	348	APNVVWSHNAKPLSGGRATV
d1bjaa_	67	IKKGLVEKSGDGLIITGEAQ
d1bjxa_	191	LDKDGVVLFKKFDEGRNNFE
d1bk8a_	35	ERPSQTWSGNCGNTAHCDKQ
d1bkba2	101	EKFTAQILSVSGDVIQLXDX
d1bl0a1	25	VSERSGYSKWHLQRMFKKET
d1bl0a2	77	DVPPHKYRMTNMQGESRFLH
d1bm8a_	76	HSTGSIMKRKKDDWVNATHI
d1bmra_	21	NCVYHCFPGSSGCDTLCKEK
d1bnba_	19	GGVCIPIRCPVPMRQIGTCF
d1bo9a_	41	KRNNAQRQQIKAAYLQETGK
d1bpva_	30	WLKANFSNILENEFTVSGLT
d1bqca_	186	EDTIMAEAERLKLGYIGWSW
d1bqka_	17	MLNKGKDGAMVFEPASLKVA
d1bqua1	50	LSCIVNEGKKMRCEWDGGRE
d1brwa3	385	AVGIVLHKKIGDRVQKGEAL
d1brza_	36	KVYENYPVSKCQLANQCNYD
d1bvsa3	32	AGIGYRVNATPSALATLNQG
d1bw3a_	75	KCLRVTNPATGAQITARIVD
d1bxya_	21	LKALGLRRLQQERVLEDTPA
d1c01a_	53	FTVWSGPGCNNRAERYSKCG
d1c0aa2	296	VAKFLNAEIIEDILDRTAAQ
d1c0ma1	243	EGPPVKIRIETGEWEKGWNV
d1c0pa2	1265	CTMDSSDPASPAYIIPRPGG
d1c1yb_	116	LQPECCAVFRLLHEHKGKKA
d1c3ma_	52	VVTSLTFQTNKKVYGPFGTV
d1c4ea_	29	CVKKDELCIPYYLDCCEPLE
d1c4oa2	436	ILDLMEGIRERAARGERTLV
d1c52a_	93	VLNHIATAWGDAKKVKGFKP
d1c5aa_	43	YKYAMLKKCCYDGAYRNDDE
d1c5ea_	52	SSRKLVAWDGTTDGAAVGIL
d1c6wa_	24	GDCLPHLKLCKENKDCCSKK
d1c7ka_	41	NVQLRAGGNADFSYYEGNDS
d1c8na_	106	LILNLTPIALAYTVQSLPLI
d1ca1a2	348	FGIKTKDGKTQEWEMDNPGN
d1cc8a_	23	TKLEPDVSKIDISLEKQLVD
d1ccza1	47	VYGNVTFHVPSNVPLKEVLW
d1ccza2	153	KPMIYWECSNATLTCEVLEG
d1cd9b1	50	NLSCLMHLTTNSLVCQWEPG
d1cdza_	45	ELEDYMSDRVQFVITAQEWD
d1cf7b_	141	KVCEKVQRKGTTSYNEVADE
d1cfba1	629	PASWDAAYEKVPNTDSSFVV
d1cfba2	793	DNVVGQGTEPNNLVISWTPM
d1cg2a2	276	TLEERAQQKKLPEADVKVIV
d1chca_	50	NPTCPLCKVPVESVVHTIES
d1chua1	514	AMMRKESRGLHFTLDYPELL
d1ci4a_	63	DFVAEPXGEKPVGSLAGIGE
d1cida1	38	AGSGNLTLTLDRGILYQEVN
d1cida2	176	VWQCLLSEGEEVKMDSKIQV
d1cipa1	91	IIAIIRAMGRLKIDFGDAAR
d1cixa_	18	CRGLTCRSYFPGSTYGRCQR
d1ciya1	542	TVGFTTPFNFSNGSSVFTLS
d1ciya2	395	GTEFSFASLTTNLPSTIYRQ
d1clca2	85	TENYQFDSRIRLNSIGFIPN
d1clvi_	526	NRCGPKMDGVPCCEPYTCTS
d1cnva_	76	DNLLEELYQIKDVYQSTFLL
d1co4a_	27	SHKAAQCEHNDRPLKILKPR
d1coja1	56	LADQNFADRSKANQNYSEYR
d1cpqa_	63	HEAGGAVIAAANAGDGAAFG
d1cpza_	46	GRISGVKKVKVQLKKEKAVV
d1cqxa2	167	RTYRISVKREGGGPQPPGYV
d1cqxa3	361	VKQIEKSILLPDADYYICGP
d1cr5a1	62	GNQRTWGGWSLNQDVQAKAF
d1cs6a1	52	PATYRWKMNGTELKMGPDSR
d1cs6a2	147	ALSYRWLLNEFPNFIPADGR
d1cs6a4	343	RWLRDGQPLASQNRIEVSGG
d1csei_	50	GSPVTLDLRYNRVRVFYNPG
d1ctfa_	81	SAPAALKEGVSKDDAEALKK
d1cuka2	135	LAILSGMSAQQFVNAVEREE
d1cuka3	42	KQPPLVLIEVGGVGYEVHMP
d1cuna2	183	ANGEDLIKKNNHHVENITAK
d1cvja1	39	NFQQPADAERALDTMNFDVI
d1cvja2	135	VGNIFIKNLDKSIDNKALYD
d1cvra1	425	ETNLTLTVVGYNKVTVIKDV
d1cwva1	585	TLTAAVIGDGAPANGKTAIT
d1cwva2	680	TLAAVPTSIIADGLMASTIT
d1cwva3	748	DVTITPQVDTLILSTLQKKI
d1cxya_	53	PGPAGMMLVWCGQESTEAWE
d1cy5a_	25	EEEKVRNEPTQQQRAAMLIK
d1cyoa_	51	KVYDLTKFLEEHPGGEEVLR
d1cz5a1	39	SSRRLLDAEIGDVVEIEKVR
d1d1da1	216	DCFRQKSQPDIQQLIRAAPS
d1d1la_	40	INKAIHAGRKIFLTINADGS
d1d1na_	220	RQTFKVSKVGTIAGCYVTDG
d1d2oa1	569	YTVTEDHVKDYTTDINGTTI
d1d2pa4	844	VKYTVEELTKVKGYTTHVDN
d1d2za_	95	LFALFKKLKLHNAMRLIKDY
d1d3bb_	25	YRMRCILQDGRIFIGTFKAF
d1d4ua2	26	MDSYLMDHFDLPTCDDCRDA
d1d5ta2	341	EPALGLLEPIDQKFVAISDL
d1d5va_	70	ECFVKVPRDDKKPGKGSYWT
d1d5ya2	107	AQTPALYRRSPEWSAFGIRP
d1d6za2	158	QPRKADVIMLDGKHIIEAVV
d1d8ba_	54	FATLGTVEDKYRRRFKYFKA
d1d8ja_	71	NNPKIEVIDGKYAFKPKYNV
d1dbwa_	95	IEKPFEDTVIIEAIERASEH
d1dcea2	334	MGTLLLMVDEAPLSVEWRTP
d1dcja_	68	VRKTVRNMQPGETLLIIADD
d1dcza_	89	GQTVLVLEAMKMETEINAPT
d1deca_	31	LPQCQGDDQEKCLCNKDECP
d1dfca2	1221	GVDSLITLAFQDQRYSVQTA
d1dfca4	1423	PVDFFFEFCDYNKVAIKVGG
d1dfna_	14	YCRIPACIAGERRYGTCIYQ
d1dfup_	67	YSEVLTIVVDGKEIKVKAQD
d1dgna_	68	KVRDENDTVMDKARVLIDLV
d1dgsa2	388	SEVSRVTLHNESYIEELDIR
d1di2a_	153	AVQKGWRLPEYTVAQESGPP
d1diha2	144	VGEHTAMFADIGERLEITHK
d1dkca_	32	ASAGPPYCCSSYCFQIAGQS
d1dkua1	140	IALDLHAPQIQGFFDIPIDH
d1dkza1	551	LKGEDKAAIEAKMQELAQVS
d1dkza2	467	FNLDGINPAPRGMPQIEVTF
d1dl0a_	26	ICTGADRPCAACCPCCPGTS
d1dl5a2	271	AGPNGVVEFLDDRMRIYGDA
d1dlca2	434	FSQYNDQTDEASTQTYDSKR
d1dlja3	355	VNDLENFKKQANIIVTNRYD
d1dm9a_	70	GNDERTVIVKAITEQRRPAS
d1dmza_	589	TLKPLPDSIIQESLEIQQGV
d1doka_	24	NFTNRKISVQRLASYRRITS
d1doqa_	285	ESVRALLALNLKDLKNIPGI
d1dova_	200	QKNVPILYTASQACLQHPDV
d1dp3a_	38	AKSTDVSFSSISTMLLELGL
d1dp7p_	14	WLLDNYETAEGVSLPRSTLY
d1dpta_	52	RPGLAMALSGSTEPCAQLSI
d1dpua_	261	NEGHIYSTVDDDHFKSTDAE
d1dq3a2	404	LRKLYEATKDEEVKRMLHLI
d1dq3a3	193	HSHVKGHEYIYDRLRIYDYR
d1dq3a4	256	EKLRKDGIDYVLHVEEYSSL
d1dqaa1	640	VIKEAFDSTSRFARLQKLHT
d1dqta_	59	DYPFCSGTFNESRVNLTIQG
d1dr9a1	43	DMNIWPEYKNRTIFDITNNL
d1dr9a2	146	NAINTTVSQDPETELYAVSS
d1dt9a1	222	LFISGDKVNVAGLVLAGSAD
d1dtja_	49	VGAILGKGGKTLVEYQELTG
d1dusa_	52	KGTKILVENVVVDKDDDILD
d1dv5a_	63	LADLTGSDDVKKNLDLNLFE
d1dwka1	69	RLVGAKLDLDEDSILLLQXI
d1dwma_	51	TVERENRNVHAIVLKEGSAM
d1dx5i3	453	TFECICGPDSALAGQIGTDC
d1dxsa_	45	YFTSQGLQSIYHLQNLTIED
d1dxya1	140	GDYEKAGTFIGKELGQQTVG
d1dypa_	92	KLTTKRESHQRTFWDGCNQQ
d1e0ba_	277	TLEIYLTWKNGAISHHPSTI
d1e0ca1	81	SLFGELGHRPEAVYVVYDDE
d1e0ga_	24	DSITYRVRKGDSLSSIAKRH
d1e0ta1	143	EVTAIEGNKVICKVLNNGDL
d1e0ta3	371	LALQSGLAHKGDVVVMVSGA
d1e2wa2	207	GKIVAITALSEKKGGFEVSI
d1e32a1	95	DTVLLKGKKRREAVCIVLSD
d1e3oc1	155	NMEKEVIRVWFSNRRQKEKR
d1e3oc2	61	VGLAMGKLYGNDFSQTTISR
d1e42a1	734	YVAPKAVWLPAVKAKGLEIS
d1e43a1	454	SGLAALITDGPGGAKRMYVG
d1e52a_	26	EGLMMQHAQNLEFEEAAQIR
d1e5ba_	326	VTATRAEEWSDGFNVTYSVS
d1e5da1	277	GCTVKLMWCKACHHSQIMSE
d1e6ba2	67	LVDGDVVINDSFAIIMYLDE
d1e6ia_	405	DARLVFNNCRMYNGENTSYY
d1e7la1	119	ESDTKTQLIASFKKQLRKSL
d1e88a3	30	YGHCVTDSGVVYSVGMQWLK
d1e8ca2	441	EAVTCAVXQAKENDVVLVAG
d1e8qa_	19	DASGQWGVQNGQWCGIDYSY
d1e8ra_	52	WYGTLYPLCVTTTNGWGWED
d1ea9c2	566	DDVLTAAHGQLTVKLPAYGF
d1eaja_	76	YDDYYPDLKGRVHFTSNDLK
d1eaqa_	67	AELRNATAAXKNQVARFNDL
d1eara2	130	TMQEMGKMAFEIGNRHTMCI
d1ecea_	60	LDQIKSLGYNTIRLPYSDDI
d1ecia_	12	TVEPWAKKCSGDIATYIKRE
d1ed7a_	673	TAGQLVTYNGKTYKCLQPHT
d1edha2	174	TVNRDTGVISVLTSGLDRES
d1edqa1	120	MQVALCNADGCTASDATEIV
d1edqa3	499	GEWQYTYDATAEAPYVFKPS
d1edza1	164	AIVKILEFLKIYNNLLPEGN
d1eeja2	33	PVAGMKTVLTNSGVLYITDD
d1eema2	80	GLVPVLENSQGQLIYESAIT
d1efaa1	27	YQTVSRVVNQASHVSAKTRE
d1efub3	4	DCKKALTEANGDIELAIENM
d1efub4	87	CQTDFVAKDAGFQAFADKVL
d1eg3a1	165	TTIYDRLEQEHNNLVNVPLC
d1eg3a2	261	LLLHDSIQIPRQLGEVASFG
d1eg3a3	78	PWERAISPNKVPYYINHETQ
d1egoa_	68	TVPQIFVDQQHIGGYTDFAA
d1eh9a1	65	QKSVKLKVLEKGLYEMERDE
d1eh9a2	502	DRRVNVVNGENWLIIKGREY
d1ehsa_	29	ESCKKGFLGVRDGTAGACFG
d1ehxa_	38	NGNTFNGISELQSSQYTKGT
d1ei5a1	393	VSANEARSAVTTIRRDGETI
d1ei5a2	456	SDMYPLYSVGSDVWLLPVQR
d1eiga_	28	ENRVVSYQLSSRSTCLKAGV
d1eita_	27	ECVPENGHCRDWYDECCEGF
d1eiwa_	38	GLEWRPATPEDADAVIVLAG
d1ejga_	37	ATYTGCIIIPGATCPGDYAN
d1ek9a_	411	KSALGTLNEQDLLALNNALS
d1ekza_	50	FITACIVGSIVTEGEGNGKK
d1em8a_	33	QLVCEIAAERWRSGKRVLIA
d1eo0a_	39	VLDKEFVPTEKLLRETKVGV
d1eoka_	120	MMNYATGTNKIPASKMVFGA
d1ep3a_	165	LIHQVAQDVDIPIIGMGGVA
d1ep3b1	15	NGAMLLRRPISISSWDKRAK
d1ep3b2	189	HVGMLMNEIDFEVDALYTCG
d1epfa1	40	SPNQQRISVVWNDDDSSTLT
d1epfa2	136	LKKDVRFIVLSNNYLQIRGI
d1epwa2	1162	SQSINDDIVRKEDYIYLDFF
d1eq1a_	75	QKLAKEVASNMEETNKKLAP
d1eqfa2	1560	LDDVNLILANSVKYNGPESQ
d1eqka_	69	LYYFTIEVKEGDAKKLYEAK
d1eucb1	289	DLGGGVKESQVYQAFKLLTA
d1ev0a_	58	VTVQLEQKDGDISILELNVT
d1ewsa_	12	PCSCKKYCDPWEVIDGSCGL
d1ex0a2	529	KKETFDVTLEPLSFKKEAVL
d1ex0a3	671	TRPMKKMFREIRPNSTVQWE
d1ex4a1	243	GEGAVVIQDNSDIKVVPRRK
d1exha_	50	FGFNGSHTGTNAAPTAFSLN
d1exta2	98	CTVDRDTVCGCRKNQYRHYW
d1f00i1	740	SNSTEKTDTNGYAKVTLTST
d1f00i2	790	GQVNLKASGGNGKYTWRSAN
d1f0la1	436	PLPIAGVLLPTIPGKLDVNK
d1f15a_	175	KLLYDLSAMRADIGDMRKYA
d1f1ea_	73	LKALADVLXVEGVEDYDGEL
d1f1sa2	208	ADYQYTLTNPSLGKIVGGIL
d1f1sa3	924	ELLENSSKQQVIYDKNSQTW
d1f20a2	1335	DVLQEQLAESVYRALKEQGG
d1f2la_	46	KMTSKIPVALLIHYQQNQAS
d1f3va_	69	LQMLKIHRSDPQLIVQLRFC
d1f46a_	65	GPALFSLANMVKPGTFDPEM
d1f53a_	23	NNDLIYYDANGDSVRVDRWH
d1f56a_	46	NVNGARGKSFRAGDVLVFKY
d1f5qb2	242	CCDLVDIAIVSFDENYFKIN
d1f60a2	409	YSPVLDCHTAHIACRFDELL
d1f6fb1	20	SKEGEKTTYECPDYKTSGPN
d1f7da_	72	EIGVIMINVSRKSITLMERQ
d1f8fa2	258	GACINALKVTPASSFVTWGA
d1f8ya_	54	TYNNDLNGIKTNDIMLGVYI
d1f97a1	67	YNSQITAPYADRVTFSSSGI
d1f9ma_	100	PTFKILKENSVVGEVTGAKY
d1fada_	169	AGLVKALRTCRLNLVADLVE
d1fafa_	47	QSLLLHPDKGGSHALMQELN
d1faoa_	207	AVQFDYSQERVNCFCLVFPF
d1faqa_	162	THNFARKTFLKLAFCDICQK
d1fasa_	45	LGRGCGCPPGDDYLEVKCCT
d1fb6a_	100	ERKESIIGAVPKSTLTDSIE
d1fc6a3	238	EVVLHAPGAPSNTRTLQLTR
d1fd3a_	20	KSGAICHPVFCPRRYKQIGT
d1fdra2	198	LIESGELESTIGLPMNKETS
d1fe0a_	20	CGGCAEAVSRVLNKLGGVKY
d1fexa_	21	VAILTYVKENARSPSSVTGN
d1ffgb_	195	LKAGEVDLLEEELGHLTTLT
d1fftc_	129	VTSGLIWMAVLMVQIARRGL
d1fhga_	80	RHFQIDYDEEGNCSLTISEV
d1fi6a_	43	NQFKTIQPDLNGFIPGSAAK
d1fjca_	50	KNLSFNITEDELKEVFEDAL
d1fjeb1	51	KALELTGLKVFGNEIKLEKP
d1fjla_	27	ERAFERTQYPDIYTREELAQ
d1fjna_	19	QCHRHCKSIPGRCGGYCGGW
d1fk5a_	19	SAIAPCISYARGQGSGPSAG
d1fl2a2	348	RTKGVTYCPHCDGPLFKGKR
d1flma_	104	AIATQGEDGPHLVNTWNSYL
d1fltx_	173	SRKGFIISNATYKEIGLLTC
d1fmca_	219	MLQHTPIRRLGQPQDIANAA
d1fnaa_	55	DLEVVAATPTSLLISWDAPA
d1fnfa1	1145	TNLHLEANPDTGVLTVSWER
d1fnfa2	1309	PTDLRFTNIGPDTMRVTWAP
d1fnfa3	1368	PREDRVPHSRNSITLTNLTP
d1fnha1	74	KTGPMKEINLAPDSSSVVVS
d1fnha2	95	QTPIQRTIKPDVRSYTITGL
d1fnla2	156	GKDRKYFHHNSDFHIPKATL
d1fnoa3	266	RKXXEIAKKVGKGLHPDCYI
d1fo5a_	70	VINGDVEFIGAPTKEALVEA
d1fp1d1	104	SYSVLTSTTRTIEDGGAERV
d1fp2a1	90	HNGFFEIITKEEESYALTVA
d1fp5a1	379	QCRVTHPHLPRALMRSTTKT
d1fp5a2	484	TTQPRKTKGSGFFVFSRLEV
d1fpoa1	33	RFQDLQRQYHPDKFASGSQA
d1fpoa2	139	HQLMVEQLDNETWDAAADTC
d1fqia_	366	APGARRWINIDGKTXDITVK
d1fr3a_	38	IDSVADLDLVPGDKVTALVK
d1frea_	32	TLSCVICRDSLKHASHNFLP
d1fs1a1	136	LPELLKVSGVCKRWYRLASD
d1fs1b1	97	AANYLDIKGLLDVTCKTVAN
d1fsea_	8	EVFELLVQDKTTKEIASELF
d1ftra1	68	CGYVPPEETPDGRPGVTIMI
d1ftra2	236	AYCPTVEDNELPEGVKCVYE
d1fx7a3	181	TEHVQGDIDLITRLKDAGVV
d1fxla1	81	AEKAINTLNGLRLQTKTIKV
d1fxla2	164	EEAIKGLNGQKPSGATEPIT
d1fxra_	29	ARKFYVDQDECIACESCVEI
d1fyhb1	93	PTNVTIESYNMNPIVYWEYQ
d1fyxa_	683	XLHKRDFIHGKWIIDNIIDS
d1g0da1	79	KWWFNQQGAQDEILLTLHSP
d1g0da3	641	ELLVQVPGKAVVWEPLTAYV
d1g1ca_	44	ERSDRIYWYWPEDNVCELVI
d1g2913	265	LLPDQFEVLGELGYVGREVI
d1g2914	342	GVTFVGSFRSESRVREGVEV
d1g2ha_	32	EAQVLKLFYAEYPSTRKLAQ
d1g2ra_	44	VFIDPTGKANGRGAYIKLDN
d1g2ta_	38	CCFQYSHKPLPWTWVRSYEF
d1g31a_	96	LGLKQPKEIKQKFVTCHYKA
d1g3pa1	27	GVVVCTGDETQCYGTWVPIG
d1g40a4	243	NDNVDFKCKYGYKLSGSSSS
d1g4ma1	107	LTRLQERLIKKLGEHAYPFT
d1g4us1	260	CGGEVERWVDKASTHELTQA
d1g5aa1	557	KTVSLNQDLTLQPYQVMWLE
d1g5ta_	41	FGTAARAVGHGKNVGVVQFI
d1g61a_	2158	PTVGSNAVVTNKGCLTHPLV
d1g6ea_	18	DPRLETITLQKWGSWNPGHI
d1g6ga_	44	CRVICTTGQIPIRDLSADIS
d1g7da_	195	QDGLSGVKETDKKWASQYLK
d1g7oa2	61	LQKDDSRYMPESMDIVHYVD
d1gcca_	167	FAAEIRDPAKNGARVWLGTF
d1gcqc_	619	PPGAFGPFLRLNPGDIVELT
d1gcya1	412	TLVVALNSDLGNPGQVASGS
d1gdha1	139	TRSWPGWEPLELVGEKLDNK
d1gdta1	173	RDAVLNMWQQGLGASHISKT
d1gg3a2	215	GVCSSGLLVYKDKLRINRFP
d1gg4a1	428	KLLIAEQQVITILVKGSRSA
d1gh8a_	37	TIKVMPESPDVDLEALKKEI
d1ghha_	45	DNEGHVSVRYAAANNLSVIG
d1gjja1	19	AGEQRKDVYVQLYLQHLTAR
d1gjja2	145	EDLLDQLVKYGVNPGPIVGT
d1gjwa1	605	KDLVMYSYEKNGQKIVIAAN
d1gkza1	148	FQKLTDFPPIKDQADEAQYC
d1gl0i_	23	DCNTCTCTPTGVWGCTLMGC
d1gl1i_	24	CNTCRCGADGKSAACTLKAC
d1gl4b_	1809	VEEQRSQSVRPGADVTFICT
d1gm5a1	76	VNTRRIHQLLKELDDPLLEN
d1gmua2	109	DPFMLAKACYALGNRHVPLQ
d1gnwa2	68	FGQVPAFEDGDLKLFESRAI
d1gnya_	140	GEWDCLAGSSELTADTDLTL
d1go3e2	63	YEGRLDKDVGFVLSIVDVKD
d1go3f_	96	IYYKRELPENAEEILEIVRK
d1goia1	454	VSYQGYVWQTKWGYITSAPG
d1gpja2	162	VDHLARSDVVVSATAAPHPV
d1gpsa_	34	AGFKGPCMSNKNCAQVCQQE
d1grja1	46	LKSVRRPEIIAAIAEAREHG
d1grwa_	67	PPCGVLDPKEAVLLAVSCDA
d1gsaa1	71	QNYEEWFSFVGEQDLPLADL
d1gsma1	55	LQVEPPEPVVAVALGASRQL
d1gsma2	138	EEPQGDEDVLFRVTERWRLP
d1gtda_	49	EDXCQRLLCNPVIHDYDVSI
d1gtfa_	58	DFVVIKALEDGVNVIGLTRG
d1gu3a_	30	GTDGPLDTSTGALCVAVPAG
d1gu7a2	266	TIKEWIKQSGGEAKLALNCV
d1guta_	44	QLKGKVVGLKKGVVTAEVVL
d1gv2a2	170	SWTEEEDRIIYQAHKRLGNR
d1gvda_	119	KYGPKRWSVIAKHLKGRIGK
d1gvna_	60	RVLNYVLNHELNKNDSQLLE
d1gwma_	54	GKYGAVSLKRNSGSFRGGSL
d1gxca_	105	RLWALQDGFANLECVNDNYW
d1gxqa_	220	SHRVMAGEEPLEMGPTEFKL
d1gxua_	46	LVQLYQHCPPLARIDSVERE
d1gyta1	17	SGSPEKQRSACIVVGVFEPR
d1gyva_	762	MIPSITAYSKNGLKIEFTFE
d1gz0a1	189	DHTLYQSKXTGRLALVXGAE
d1gz0a2	21	ANRQYLDEKSDGAVHQGIIA
d1h1js_	27	GSADYSSLTVVQLKDLLTKR
d1h1oa2	154	IIQQLTYFHNGTRVNTLMNQ
d1h2ba2	252	RAVKKAARTLYPGAYVAIVG
d1h2sb_	47	GAIAYGEVTAAAATGDAAAV
d1h2vz_	68	LYVGNLSFYTTEEQIYELFS
d1h3ga1	44	EHXEPPFWWAGXQHKGLQLX
d1h3ga2	562	VDFLSGKTVGLGRELRLAPK
d1h3oa_	890	ILEIGKKHGITELHPDVVSY
d1h4vb1	401	PRKPAKGLEEALKRGAAFAG
d1h5oa_	27	CHKKGGHCFPKEKICLPPSS
d1h6ga1	444	EAAKNGNEKEVKEYAQVFRE
d1h6ga2	561	ATKLLSNTVXPRFTEQVEAA
d1h6va2	184	KEYCISSDDLFSLPYCPGKT
d1h70a_	102	IEETVQRFYPGKVERIEAPG
d1h75a_	61	LPVVIAGDLSWSGFRPDMIN
d1h7ca_	54	DGENYDIKKQAEILQESRXX
d1h8ba_	61	QAQYCIKRMPAYSGPGSVPG
d1h8la1	367	ATISVADINHPVTTYKDGDY
d1h8pa1	56	PWCSLDADYVGRWKYCAQRD
d1h9ra1	168	WFGTITARDHDDVQQHVDVL
d1h9ra2	225	NQLPGIISHIERGAEQCEVL
d1hb6a_	44	ATVGDINTERPGMLDFKGKA
d1hbka_	74	ENLNREDAQKRYVDIVSEIF
d1hc7a3	450	TTATTRCVPFEAEPEEGFCV
d1hcca_	38	PCKSPPEISHGVVAHMSDSY
d1hcda_	42	THFHVENHGGKVALKTHCGK
d1hcia4	708	DHQLIQEALVFDNKHTNYTM
d1hdfa_	33	FQGDSWKVTGNVYDFRSVSG
d1hdma1	136	VFTLKPLEFGKPNTLVCFVS
d1hdmb1	172	AKTTPFNTREPVMLACYVWG
d1hdmb2	49	EENKMAPCNSLANVLSQHLN
d1hdoa_	166	SKHDLGHFMLRCLTTDEYDG
d1he7a_	319	PAPSLRWLFNGSVLNETSFI
d1hfel2	52	SQYCPTAAIFGEMGEPHSIP
d1hh2p1	171	LPKKEWIPGEEIKAGDLVKV
d1hjra_	61	VTEIITQFQPDYFAIEQVFM
d1hkfa_	45	PRTMAWTSRFTIWDDPDAGF
d1hkqa_	113	GQGCVELGFSPTIIPHLTML
d1hkva2	131	TIVSDESTAVGLPTPKLVVE
d1hl9a1	379	TVRHFLTGERLSFKNVGKNL
d1hlva1	66	VEENPDLRKGEIARRFNIPP
d1hlva2	89	GLLIAWFQQIRAAGLPVKGI
d1hnfa1	50	ETWGALGQDINLDIPSFQMS
d1hnja2	234	PCALDEAVRDGRIKPGQLVL
d1hnra_	126	AQRPAKYSYVDENGETKTWT
d1hqia_	35	DNPHAVVQHHPAMIRIEAEK
d1hr0w_	46	ISGKMRMHYIRILPGDRVVV
d1hs7a_	85	VRDKIESNILIHQNGKLSAD
d1hska2	273	GGVEVSTKHAGFMVNVDNGT
d1hsta_	90	AAGVLKQTKGVGASGSFRLA
d1ht6a1	391	DVGAVIPAGFVTSAHGNDYA
d1ht6a2	289	WPAKAVTFVDNHDTGSTQAM
d1hv8a1	131	LKNANIVVGTPGRILDHINR
d1hv8a2	235	ERFEALCRLLKNKEFYGLVF
d1hw1a1	68	DGWLTIQHGKPTKVNNFWET
d1hwmb2	181	ATQRWFFNSDGSVVNLKSTR
d1hx0a1	435	GFIVFNNDDWQLSSTLQTGL
d1hx1b_	194	LPENFKDSRLKRKGLVKKVQ
d1hx6a2	339	RRRIATDFPKGVYYCDNRDK
d1hxha_	217	DPKLNRAGRAYMPERIAQLV
d1hxma1	63	IDIAKNLAVLKILAPSERDE
d1hxma2	155	SVFVMKNGTNVACLVKEFYP
d1hxmb1	56	RKESGIPSGKFEVDRIPETS
d1hxmb2	174	IKIHWEEKKSNTILGSQEGN
d1hxva_	98	TFPSDYHVKELQSKPVTFEV
d1hyka_	26	VRLHESCLGQQVPCCDPCAT
d1hyrc1	261	LSWRQDGVSLSHDTQQWGDV
d1hyua3	81	NTLPVRKPSFLITNPGSQQG
d1hywa_	37	QKDGRRVEFTATSVSDLKKY
d1hz6a_	14	VTIKANLIFANGSTQTAEFK
d1hzea_	57	VSFDLMKETLRITNLGDLKV
d1i0va_	47	SYPHKYNNYEGFDFSVSSPY
d1i0za1	89	ADKDYSVTANSKIVVVTAGV
d1i1ga2	100	TKPEKLFEVAEKLKEYDFVK
d1i1ja_	94	VREDQTLKPGKVDVKTDKWD
d1i1ra1	49	NANYIVWKTNHFTIPKEQYT
d1i2ta_	1050	RVQAMQPAFASKITGMLLEL
d1i36a2	134	RIIASGRDAEEFMKLNRYGL
d1i5na_	57	LDEARRGEXQLNTDIINLFL
d1i5pa1	564	QSNTTARYTLRGNGNSYNLY
d1i5pa2	402	NWQTESFQTTLSLRCGAFSA
d1i60a_	134	NIESLKQADGKKIFIYHIDD
d1i8da2	153	DGISLTVGEVTPTRFCVHLI
d1i8ya_	19	PDGTTCSLSPYGVWYCSPFS
d1iama1	169	LAPLPSWQPVGKQLTLRCQV
d1iama2	35	QPMCYSNCPDGQSTAKTFLT
d1iarb1	87	LQEPTCVSDYMSISTCEWKM
d1ib8a1	112	AVGKYIHVGLYQAIDKQKVF
d1ib8a2	42	REVVEPVIEAPFELVDIEYG
d1ibia1	144	KCSRCGDSVYAAEKVIGAGK
d1ibia2	161	GKSLESTTLTEKEGEIYCKG
d1ibya_	33	PETLVVKKGDAVKVVVENKS
d1ic8a2	109	HQKAVVETLLQEDPWRVAKM
d1icha_	339	YSMLATWRRRTPRREATLEL
d1id1a_	73	EQRLGDNADVIPGDSNDSSV
d1ifqa_	114	VCYLVLCEAAFPKKLAFAYL
d1ifra_	487	NSLRTALINSTGEEVAMRKL
d1ig0a1	266	RVSSSNRFVGDNCCFIDTKD
d1ig3a1	191	VSTSNTYDGSGLVTVETDHP
d1ig3a2	133	KCLQVLQRKIEEKELQVDVI
d1ig4a_	36	ATCGRSDTYYQSPTGDRIRS
d1igna1	381	ILDVVRKNPTRRTTHTLYDE
d1igqa_	323	GYAWLKYEDDGQEFEANLAD
d1iiba_	51	QIAYMLPEIQRLLPNKPVEV
d1ijba_	541	EVLKAFVVDMMERLRVSQKW
d1ijta_	122	CTFKEILLPNNYNAYESYKY
d1ijva_	17	SSGGQCLYSACPIFTKIQGT
d1ijwc_	145	LAIIFGIGVSTLYRYFPASS
d1iloa_	58	LTALPGLAVDGELKIMGRVA
d1im3d_	130	ADDVEFVPGESLKWNVRNLD
d1im8a_	55	IGXLAERFVTADSNVYDLGC
d1imhc1	407	EEEVFLIGKNFLKGTKVIFQ
d1imta2	46	FSGQRMHHTCPCAPNLACVQ
d1in0a1	48	VENANRVLSTRYDFRGVEAV
d1in0a2	127	ETEMAKKITKLVKDSKIKVQ
d1in4a1	312	ILKTIIEIYRGGPVGLNALA
d1iowa1	42	DVTQLKSMGFQKVFIALHGR
d1iq0a1	525	AVLEAAEERTPHVLAQYLLD
d1iq0a3	29	PLFALAKELRKPPQAIAQEL
d1iq8a3	540	FVIFADPGIRPYDEVLVVNE
d1iqpa1	260	NFLKAREKLREILLKQGLSG
d1iray2	145	GDGGLVCPYMEFFKNENNEL
d1iray3	243	SVIDEDDPVLGEDYYSVENP
d1irza_	30	AAVDHLGVERAVPKKILDLM
d1itxa2	392	KNGYTRYWNDTAKVPYLYNA
d1iufa2	101	IKRAAAILWHKIPEYQDQPV
d1iuja_	35	MNRIPVRPEYAEQFEEAFRQ
d1iuka_	8	EAVASLLDLKEPVDILDVFR
d1iv0a_	30	EGVPLASGRGYLVRKTLEED
d1iv3a_	73	DTDPRWRGERSEVFLREAMR
d1iv8a1	685	LTGEEIKKEVQINELPRILV
d1ivha1	279	VYNVAKACDEGHCTAKDCAG
d1ivsa1	827	PKEVVEAEEARLKENLEQAE
d1ivza_	80	AIYEEFLRMTHNGTQLLNFT
d1iw4a_	27	HRNMCALCCEHPGGFEYSNG
d1iwga1	88	SGTDADIAQVQVQNKLQLAM
d1iwga3	618	TRAFSQIKDAMVFAFNLPAI
d1iwga6	780	KVYVMSEAKYRMLPDDIGDW
d1ix2a_	46	SSHSPXPVAAKVAPGADPKS
d1ix9a1	62	PVEELITKLDQLPADKKTVL
d1ixra1	100	SALPPRLLARALLEGDARLL
d1ixra2	43	LAGGVGFFLQAPTPFLQALE
d1ixsa_	159	AVMALAALGFKEAQARAVVL
d1iyka2	265	SYTLPNNPKLKGLRPMTGKD
d1iyua_	38	VEQGLVVLESAKASMEVPSP
d1iz6a1	37	LKPGRYIIIDDEPCRIVNIT
d1j0ha1	63	QFQMMPMRKTGSDELFDYWF
d1j0ha2	528	NYLIYKKTDGDETVLVIINR
d1j0sa_	53	IIFFQRSVPGHDNKMQFESS
d1j0ta_	31	VRVCEDCTNIFRLPGLDGMC
d1j0wa_	43	SWPLSALRRYGRDTTWFTFE
d1j1la_	124	LQLWVNLRSSEKXVEPQYQE
d1j1va_	451	CRKIEQLREESHDIKEDFSN
d1j2jb_	191	LLKSSHPEDLRAANKLIKEM
d1j2ra_	133	LELQLRRRGIDTIVLCGIST
d1j3ea_	19	ELLLSDEYAEQKRAVNRFML
d1j4wa1	47	IGRNGEMIKKIQNDAGVRIQ
d1j4wa2	131	GARIELQRNPPPNADPNMKL
d1j5ja_	22	QCFPVCKSRFGKTNGRCVNG
d1j5pa3	119	AIGGLDVLSSIKDFVKNVRI
d1j5ya2	134	LCVVRNGGRIVDVIVEHPVY
d1j6ua1	64	ADNWYDPDLVIKTPAVRDDN
d1j75a_	115	QVLYRLKKEDRVSSPEPATW
d1j7qa_	45	DIFDRNAENIAPVSDTMDML
d1j93a_	289	ADGRRRLGPNVAIQGNVDPG
d1j98a_	87	IDISPMGXQTGYYLVVSGET
d1ja1a3	618	LLKRDREHLWKLIHEGGAHI
d1jala2	295	AGVKEVRAWTVSVGATAPKA
d1jb0c_	33	DVLEMVPWDGCKAGQIASSP
d1jb0e_	17	VASVDQTPGVKYPVIVRFDK
d1jcea1	92	YFINKAKGGXNLFKPRVVIG
d1jeqa1	580	EACRAYGLKSGLKKQELLEA
d1jfla1	92	CNTAHAFVEDIRKAIKIPII
d1jhfa1	66	KGVIEIVSGASRGIRLLQEE
d1jhja_	130	IHVPLTDNHKKPTRTFMIQI
d1ji1a1	65	DNAFHWVPMVWDSNDPTGTF
d1ji1a2	577	IAVVLNNDSVSHTVNVPVWQ
d1ji6a1	588	ESSNSIAKFKVTLNSAALLQ
d1ji7a_	62	TKEDFRYRSPHSGDELYELL
d1jjcb2	441	LGCRVEGEGPTYRVTPPSHR
d1jjcb4	743	VVVPAPTPYGEVEALVREAA
d1jkxa_	81	LIHEIDMYAPDVVVLAGFMR
d1jkza_	39	EHLADTYRGVCFTNASCDDH
d1jlva2	59	QHCIPTLVDNGFALWESRAI
d1jlxa1	110	QFEVEPSKTYDGLVHIKSRY
d1jlxa2	250	LNDPKVAHQMFVTSNGTICI
d1jmsa3	288	QSDKSLRFTQMQKAGFLYYE
d1jmxa3	319	VTEVLEQTPTLVRLKARAAA
d1jmxa5	192	TPFNGSGSAILYNGYEWRGN
d1jnsa_	65	GQMVPAFDKVVFSCPVLEPT
d1jnya1	285	KVGDKIVFMPAGKVGEVRSI
d1jofa_	40	RAIFLLAAKQPPYAVYANPF
d1joga_	121	AFYSLEQTVVQISDRNWFDX
d1josa_	38	KDPRIGMVTVSDVEVSSDLS
d1joya_	262	DGYLAESINKDIEECNAIIE
d1jpdx1	265	ALATEARAQGFSLMLGCMLC
d1jqba2	1236	TGFHGAELADIEMGSSVVVI
d1jqlb_	34	LGNDPLLLQESQDAVRQVAA
d1jr3d1	317	RTELTLKQDYGQSVWAELEG
d1jrma_	74	DCLREVGDDLLVNIEVSPAS
d1js8a2	2875	GEHEMFWAFDRLFKYDITTS
d1jt6a1	25	FIKNGYNATTTGEIVKLSES
d1jt6a2	169	IVTFTHEQNINERIKLMNKF
d1jv2a2	649	YEAELIVSIPLQADFIGVVR
d1jvba2	239	GITTYRAVRKASLDPTKTLL
d1jw2a_	38	IEKNKYELSDNELAVFYSAA
d1jx4a1	293	AIHVVAVTEDLDIVSRGRTF
d1jx7a_	36	IALREQESNLDLRLFLXSDA
d1jxca_	39	EYGGDVGFGFCAPRIFPTIC
d1jyoa_	44	EGTLAYIDAAETLLLIHAIT
d1jz8a1	275	AVVELHTADGTLIEAEACDV
d1jz8a2	707	PQGKQLIELPELPQPESAGQ
d1jz8a5	528	WSIKKWLSLPGETRPLILCQ
d1k04a_	978	VDETIPLLPASTHREIEMAQ
d1k0da2	181	HGMDNLSIWESGAILLHLVN
d1k0ia2	197	HPRGFALCSQRSATRSQYYV
d1k0ma2	72	GELPFLLYGTEVHTDTNKIE
d1k12a_	69	PWWRVDLLQVYTITSVTITN
d1k1ea_	98	CFDLMKQAGVTAEQTAYIGD
d1k1va_	47	LTDEELVTMSVRELNQHLRG
d1k2wa_	222	VGAAVPFGRMGRAEDLTGMA
d1k32a1	842	SARIRLSGKGGDKRDLMIDI
d1k32a2	217	FGQIYSTDLDGKDLRKHTSF
d1k32a3	647	TDLRLSADRKTVMVRKDDGK
d1k36a_	26	HGQCIYLVDMSQNYCRCEVG
d1k3ra1	132	IGADKLALCREKLTVNRIMS
d1k3xa1	146	PEVVKERLLSPRFRNRQFAG
d1k3ya2	68	VEIDGMKLVQTRAILNYIAS
d1k42a_	84	TAFPVNVRPGVTYTYTIWAR
d1k47a2	296	AVAKSSGAGGGDCGIALSFD
d1k4ta1	683	EQLADARRDLKSAKADAKVM
d1k5na1	224	DPPKTHVTHHPISDHEATLR
d1k5nb_	89	RTPKIQVYSRHPAENGKSNF
d1k61a_	156	TKGLENLMKNTSLSRIQIKN
d1k66a_	50	TGDQALDFLYQTGSYCNPDI
d1k6ya1	17	KAQEEHEKYHSNWRAMASDF
d1k77a_	54	IDLALEYALALNCEQVHVXA
d1k78a2	109	AERVCDNDTVPSVSSINRII
d1k81a_	126	PDTKIIKEGRVHLLKCMACG
d1k85a_	627	NGTALATTVTGTTATISGLA
d1k8ba_	39	YLLKETGSAGNLEGGRLILQ
d1k8ma_	58	VTITSRYDGVIKKLYYNLDD
d1k8ua_	48	IQKELTIGSKLQDAEIARLX
d1k8wa3	267	LVRVTEGENGKFIGMGEIDD
d1k9aa1	26	KGDVLTIVAVTKDPNWYKAK
d1kb0a1	595	GVKYDPAKVEAGTMLYVANC
d1kbea_	349	SMIFGVKCKHCRLKCHNKCT
d1kcfa1	34	FLQHICKLTGLSRSGRKDEL
d1kdja_	90	PGTYTFYCTPHKSANMKGTL
d1kfta_	50	LLKYMGGLQGLRNASVEEIA
d1kfwa2	374	TGAKNVSPWGPATDGAPGTY
d1kgsa2	42	TPVLXLTALSDVEYRVKGLN
d1khia1	51	RLGDILILQGRPCQVIRIST
d1khia2	123	SSLWNRLQKAFESGRGSVRV
d1kifa2	235	NSPYIIPGLQAVTLGGTFQV
d1kjna_	141	DLESCINELAEGDYEFLAGF
d1kjqa1	359	VTFDNVQNAVGADLQIRLFG
d1kjqa2	76	ALRRVVELEKPHYIVPEIEA
d1kk8a1	54	ITVKIVADSSTRTVKKDDIQ
d1kkea2	400	DVVTYGAQTVAIGLSSGGAP
d1kl9a1	160	DAFKHAVSDPSILDSLDLNE
d1klpa_	64	KYGVKIPDEDLAGLRTVGDV
d1klra_	15	CQYCEFRSADSSNLKTHIKT
d1kmma1	402	NHGGGNFKKQFARADKWGAR
d1kn6a_	41	RSALHITKRLSDDDRVTWAE
d1knwa2	133	QATLERVSELQIPVNAGSVD
d1knya1	211	GKWRNIRVQGPTTFLPSLTV
d1koaa1	6303	KQSVKYMKRYNGNDYGLTIN
d1koha2	154	KNWFKITIPYGRKYDKAWLL
d1kp6a_	6	QFYSHCSSLNNNMSCRSLSK
d1kpfa_	47	EGSDGGQSVYHVHLHVLGGR
d1kqha_	25	CLAEAADCSPWSGDSCCKPY
d1krha1	119	KMSEYLSVQAKAGDKMSFTG
d1krha2	281	GYVTGHIEYDWLNGGEVDVY
d1krwa_	47	SDLDAAVSAYQQGAFDYLPK
d1ktba1	366	ASALVFFSRRTDMPFRYTTS
d1ku2a1	294	NKLSRTARQLQQELGREPSY
d1ku3a_	395	LEKALSKLSEREAMVLKMRK
d1kula_	591	DWETSDGIALSADKYTSSDP
d1kvva_	54	LGLKFRAEEKKYPKSWWEEG
d1kw4a_	64	VDDFIQQEIDGQALLRLKEK
d1kwaa_	499	RLVQFQKNTDEPMGITLKMN
d1kwga1	631	RLRRRGTWVFAFNYGPEAVE
d1kxga_	229	VFGDELSLVTLFRCIQNMPE
d1kxpd3	461	NCCSINSPPLYCDSEIDAEL
d1ky9a1	344	GSKLTLGLLRDGKQVNVNLE
d1kyfa1	777	QIGLKSEFRQNLGRMFIFYG
d1kzla1	57	GVVKDVQGTIDNGFAMKIEA
d1kzla2	153	HVDTVAEIVEKKQDGEAIDF
d1l0oc_	125	GNKIRKAKDELSKTRGRAPT
d1l0qa1	341	SGYIFLSEPVQFTDLSKDAT
d1l0qa2	294	PSGIAVNPEGTKAYVTNVDK
d1l0wa2	381	FGLELKEVGPLFRQSGFRVF
d1l1ca_	40	EQGKELVVMGRGLAFQKKSG
d1l1sa_	34	GDDLLEGVDVVSSGVGHIVR
d1l3ia_	121	LGDNVTLXEGDAPEALCKIP
d1l3ka1	56	LRSHFEQWGTLTDCVVMRDP
d1l3ka2	139	KIFVGGIKEDTEEHHLRDYF
d1l3la1	226	WIAVGKTXEEIADVEGVKYN
d1l3wa3	277	GFFNITTDPESNQGILTTAK
d1l3wa4	385	PARWLTVNKDNGIVTGNGNL
d1l3wa5	471	DADIPPNTYPYKVSLSHGSD
d1l5ia_	48	IQGAKSSSDVKSYIDKDGDV
d1l6ja3	249	WCSTTANYDTDDRFGFCPSE
d1l6pa_	54	KQIRITPEHAKIADVQLPQG
d1l6xa1	283	SVFLFPPKPKDTLMISRTPE
d1l6xa2	383	PPVLDSDGSFFLYSKLTVDK
d1l6za1	52	TLDMTDENYRRTQATVRFHV
d1l6za2	147	IGANIQWLFNSQSLQLTERM
d1l7la_	101	FCGALVMKIGNSGTIPVNTG
d1l8ra_	254	NVEQVRILRGLGAIQPGVNR
d1l9la_	21	CRNFMRRYQSRVIQGLVAGE
d1laba_	40	NEDDVLCEVQNDKAVVEIPS
d1lb2b_	289	GDLVQRTEVELLKTPNLGKK
d1lb6a_	387	SPGFYTGKPGYKLCMRLHLQ
d1lbua1	43	GAQLAIDGQFGPATKAAVQR
d1lbua2	143	LGPGYPGHNDHTHVAGGDGR
d1lc0a2	143	EFLRREVLGKELLKGSLRFT
d1lcya1	315	AVQIRRGRETLTLYVTPEVT
d1ldda_	841	IEGMLTNLGAMKLHKIHSFL
d1le8a_	105	LNSKEKEEVAKKCGITPLQV
d1lfba_	35	FQAYERQKNPSKEERETLVE
d1li4a1	208	SLIDGIKRATDVMIAGKVAV
d1ljoa_	15	LYLTNAMECKGEEKVRSLGE
d1ljra2	67	LKDGDFILTESSAILIYLSC
d1lmia_	78	FNARTADGINYRVLWQAAGP
d1lmma_	28	IPKWKGCVNRHGDCCEGLEC
d1lmra_	25	ENKQCCKGTTCMFYANRCVG
d1lnga_	54	EPKIYRDKRYPRQHWEICGC
d1lnia_	13	SGTVCLSALPPEATDTLNLI
d1lnqa2	43	TVGYGDYSPSTPLGMYFTVT
d1lp1a_	21	VAGREIVTLPNLNDPQKKAF
d1lpba1	13	GELCLNSAQCKSNCCQHDTI
d1lpba2	59	RGLTCEGDKSLVGSITNTNF
d1lq9a_	56	TGGVQEWIREVPGFLSATYH
d1lr5a_	85	LMGSSSLKYPGQPQEIPFFQ
d1lr7a2	107	NECALLKARCKEQPELEVQY
d1lrza1	276	ALKDIEKRPENKKAHNKRDN
d1lu0a_	8	VCPRILLECKKDSDCLAECV
d1luaa2	53	GADHITGYGNVTPDNVGAYV
d1luza_	53	SVKXHXDRYVEYRDKLVGKT
d1lvaa4	607	VIKNLASTGPFGLAEARDAL
d1lvfa_	82	TAQGLFQRWTELLQGPSAAT
d1lwha1	392	LEFLCKEDKFLVYRLYDDQH
d1lxja_	44	GEIHEYGHEKGYVRVHTDIR
d1lxna_	46	SYVAAAVEALKKLNVRYEIS
d1ly2a1	33	VGTVIRYSCSGTFRLIGEKS
d1m0ja_	18	DPCECSKSGTCNCGGSCTCT
d1m0ua2	108	PVLEVDGKRVHQSISMARFL
d1m1ha1	91	KGVTTFRIENGEVKVVESVE
d1m2da_	70	MMGPVVVVYPDGVWYGQVKP
d1m2sa_	26	GLIDVKCFASSECWTACKKV
d1m2tb1	344	PNQLWTIKKDGTIRSNGSCL
d1m2tb2	469	ENQRWALYGDGSIRPKQLQS
d1m36a_	13	RLPKLYLCEFCLKYMKSRTI
d1m3ka2	305	ASRKALERAGWKIGDLDLVE
d1m53a1	589	TVYAYTRTLGNERYLVVVNF
d1m5wa_	129	IDHIATLRNARGTAYPDPVQ
d1m5za_	32	FSVADGLLEKGVYVKNIRPA
d1m6ia2	291	GKLLIKLKDGRKVETDHIVA
d1m7xa1	156	RRHPMRLRKESGIWELFIPG
d1m7xa2	703	NGGTVHSDEIASHGRQHSLS
d1m8aa_	21	NAIIFHTKKKLSVCANPKQT
d1m94a_	42	SLQIGTQPNKIVLQKGGSVL
d1m9sa3	494	NASGNSVWTKPYNTAGAKHV
d1mb6a_	6	LEIFKACNPSNDQCCKSSKL
d1mc0a1	350	ACAFNKLGGDFFTDEDEHVI
d1mc0a2	521	AELVNKINGPWFSKFDEDLA
d1md6a_	53	FTFYRRDMGLTSSFESAAYP
d1mdca_	87	DSVKSMYTVDGNVVTHVVKG
d1mgta2	26	DRGTLMKRIHDLAEHLGKRG
d1mila_	67	VDPEGVVRTKDHRFESVSHL
d1mixa2	345	ECVMRVDEKTKEVIQEWSLT
d1mk0a_	12	KSGIYQIKNTLNNKVYVGSA
d1mkca_	95	LKKARYNAQCQETIRVTKPC
d1mkma1	56	EKGFVLRKKDKRYVPGYKLI
d1mkma2	222	VSISGVARKFTEEKIEEYSD
d1mkna_	41	GVGFREGTCGAQTQRIRCRV
d1mkya3	395	FFGVQVDIKPPTFLFFVNSI
d1mlaa2	165	IGLDDASIAKACEEAAEGQV
d1mm0a_	22	QAQHSIYFRRAFCDRSQCKC
d1mn3a_	427	QNXFPDXDPSLIEDVCIAKK
d1moxc_	11	PACVCHSGYVGARCEHADLL
d1mp1a_	96	CLEKKVDMSKVNLEVIKPWI
d1mqva_	57	LKGEAKWDQAVVQKSLAAIA
d1msza_	777	MIVEFMASKKMQLEFPPSLN
d1muma_	80	DIRRITDVCSLPLLVDADIG
d1mv8a2	184	TVIGELDKQTGDLLEEIYRE
d1mv8a3	313	KAFDLITSHDTRKVGLLGLS
d1mvea_	177	DLTDKNIYSRDGXLILALTR
d1mwpa_	64	SDPSGTKTCIDTKEGILQYC
d1mwqa_	53	AQDIPNTLEKRLAVREQHLA
d1mwza_	38	NDIRAQVESALQKAGYSLRD
d1mx3a1	141	STLCHILNLYRRATWLHQAL
d1mxga1	397	PGLITYINLSPNWVGRWVYV
d1mxia_	93	CPAHSQVKFKLGDYLMFGPE
d1my7a_	277	ELKICRVNRRSGSCLGGDEI
d1myna_	28	TCRRVCKEEGRSSGHCSPSL
d1mzka_	192	LFLEVIAGPAIGLQHAVNST
d1n08a_	63	RSAEVHLIERQGEDFYEEIM
d1n0ua1	377	LYVSKMVPTSDKGRFYAFGR
d1n0ua4	528	LEICLQDLEHDHAGVPLKIS
d1n0za_	31	FRVSDGDWICPDKKCGNVNF
d1n1ea2	161	LAGPSFAIEVATGVFTCVSI
d1n26a1	47	GDSVTLTCPGVEPEDNATVH
d1n26a2	109	TKAVLLVRKFQNSPAEDFQE
d1n26a3	216	RHVVQLRAQEEFGQGEWSEW
d1n2aa2	58	PKGQVPALLLDDGTLLTEGV
d1n4na_	34	WDSVCINKKPCVACCKKAKF
d1n62a1	137	EGFRMMHGLQCGYCTPGMIM
d1n62c1	267	ASDGRGPAEYRTKMAGVMLR
d1n67a1	339	VKATLTMPAYIDPENVKKTG
d1n69a_	38	LVEHVKEECDRLGPGMADIC
d1n6za_	43	KMHEFVDELILPFNVDELDE
d1n7ea_	684	ELKRYGGPLGITISGTEEPF
d1n8ma_	25	PCQKRTGCPNAKCINKTCKC
d1n9ra_	73	HRVGVKLKFNSTEYRGTLVS
d1n9wa1	81	SGVVQVVTGGLKLPLPESAL
d1naqa_	51	EGKLEQEYEVQMILKTTVSH
d1nbca_	73	TVDGQKDQTFWCDHAAIIGS
d1nbua_	53	ANSDDLADTYDYVRLASRAA
d1nbwb_	80	LGALAARSSPLRVGIGLSAS
d1nc7a_	86	LVSHESLCIXNTGDETAKIR
d1ncna_	52	EVYLGKEKFDSVHSKYMGRT
d1ncsa_	36	EMPDKTFECLFPGCTKTFKR
d1nepa_	83	GCKSGIRCPIEKDKTYNYVN
d1nezg_	73	PTFVVYMASSHNKITWDEKL
d1nf9a_	143	LLQRMRAAGRDQLVLCGVYA
d1ngra_	378	PEHIDSFTHEACPVRALLAS
d1nh2b_	24	GIDEQTLQDLKNIWQKKLTE
d1nh2d1	20	TLISDGRIEASLAMRVLETF
d1nh8a2	246	DYDCPRSALKKATAITPGLE
d1nhpa2	137	NIYLMRGRQWAIKLKQKTVD
d1nhya2	57	KKVPAFVGPKGYKLTEAXAI
d1nixa_	26	GKSCVPGKNECCSGYACNSR
d1nj1a2	455	VDILGIQEEGSGTCINCGRE
d1nj8a2	430	FKEEIYNEELEEKVEATILG
d1nkga1	278	QYWTYTSSSGSFTSPAMKPG
d1nkga2	410	PVTIKFTATSAQTGAATLRI
d1nkla_	65	ASQVCDKLKILRGLCKKIMR
d1nkra1	46	LAHPGPLVKSEETVILQCWS
d1nkra2	188	LSAQPGPTVLAGENVTLSCS
d1nlqa_	58	SFYGVTLTAESDSVTWDVDE
d1nlta2	283	DLLTAIAGGEFALEHVSGDW
d1nm2a2	184	LERLGLTPANVNGAGQIVAA
d1no1a_	19	KGTVKAWHRVLAEYELEEIX
d1no5a_	31	GSRVKGKAKKYSDLDLAIIS
d1no8a_	142	ADALKAMKQYNGVPLDGRPM
d1noaa_	62	FSSVTADANGSASTSLTVRR
d1nofa2	273	NTAYGSGVGQIGLSIMRVRI
d1nppa2	233	MNFTGTVEEVHPEKRKLTVM
d1npya1	113	TSIGMKGGKEEMDLAFPKAF
d1nq4a_	68	ALGYDSLALLNTVGRIERDY
d1nqua_	71	VAAGELARKEDIDAVIAIGV
d1nr0a1	187	DKTIKIWNVATLKVEKTIPV
d1nr0a2	337	DSSKAVANKLSSQPLGLAVS
d1nr4a_	24	SRDAIVFVTVQGRAICSDPN
d1nsja_	91	RILVIKAVGVSNERDMERAL
d1nsoa_	18	QSSKYLTWRDKENNSGLIKP
d1nu4a_	50	RPNHTIYINNLNEKIKKDEL
d1nuba3	114	SSCHFFATKCTLEGTKKGHK
d1nuna_	156	PYSILEITSVEIGVVAVKAI
d1nvmb2	248	IIMNPAEPPLIMRDTVYVLS
d1nvpb_	28	DGVDEQVLMELKTLWENKLM
d1nvpd2	61	RGSLNTYRFCDNVWTFVLND
d1nvta1	121	SGLDVDLDGVDIIINATPIG
d1nw2a_	79	GEPVKQLIGYQPKEQLEAQL
d1nxza1	25	EQLELFDGSNHIYPAKIIES
d1ny4a_	52	RRNVRGPVRVGDILILRETE
d1ny5a1	31	GAYDFLTKPCMLEEIELTIN
d1ny8a_	30	SLQEVHVSGDGSHFQVIAVG
d1nyra2	21	GNKKAFDKGTTTEDIAQSIS
d1nyta1	182	SMDELEGHEFDLIINATSSG
d1nyta2	57	LNAFFSAGGKGANVTVPFKE
d1nz8a_	61	AKANLEKRIKAFGLQDKIFQ
d1o0pa_	421	DCQKAMQGLTGRKFANRVVV
d1o0va1	278	STASTTQEGELASTQSELTL
d1o0wa2	194	GDRIFVVEVRVNGKTIATGK
d1o13a_	65	AVPNFVKEKGAELVIVRGIG
d1o1xa_	58	KVVQSILSNEADFGILLXGT
d1o3xa_	240	EMVMSHSQGGAAAGSSEDLM
d1o57a1	63	QQGIGTLLTVPGAAGGVKYI
d1o5ka_	127	TVSLTKQARSDFMVWSGNDD
d1o5za1	402	MKDMNSLVDMAKKFFKNVEV
d1o6wa2	52	KVYYYNPTTRETSWTIPAFE
d1o75a1	289	GYYRLTLIANGYRDVVADVR
d1o75a2	408	EGNIDIGLKGKVLTIGGADA
d1o7za_	50	LEKLEIIPASQFCPRVEIIA
d1o82a_	21	IKAYLKKEIKKKGKRAVIAW
d1o89a2	210	EFAESRPLEKQVWAGAIDTV
d1o8ba2	152	QGVVTDNGNVILDVHGXEIL
d1o9aa1	40	SKPGCYDNGKHYQINQQWER
d1oaql_	47	ARFSGSLIGNKAALTITGAQ
d1od3a_	70	TLLGTIYVGSTGSFDTYRDV
d1oe8a2	64	FQDWPKIKPTIPGGRLPAVK
d1ofcx1	829	FNQFIKANEKYGRDDIDNIA
d1ofcx2	903	QYGNNKGKNYTEIEDRFLVC
d1ogad1	56	LLVTVVTGGEVKKLKRLTFQ
d1ogad2	171	QSKDSDVYITDKTVLDMRSM
d1ogae1	57	LIYYSQIVNDFQKGDIAEGY
d1ogae2	168	SWWVNGKEVHSGVSTDPQPL
d1ogwa_	21	KTITLEVEPSDTIENVKAKI
d1oh4a_	68	SDWEEVRVARKFERLSECEI
d1oi7a1	31	VPVYDTVKEAVAHHEVDASI
d1oj4a2	242	ARQVLEQAPEWLNGFVAKGV
d1ok0a_	11	CAETVTVKVVYEDDTEGLCY
d1ok3a1	38	VITYKCEESFVKIPGEKDSV
d1ok8a1	344	VVKEIAETQHGTIVIRVQYE
d1okia1	96	WVAFEQSNFRGEMFILEKGE
d1okia2	181	SLFEGANFKGNTIEIQGDDA
d1okkd1	46	EEILQEVRASGRKDLKEAVK
d1oksa_	16	EDRKRYLXTLLDDIKGANDL
d1okta2	50	DAFVEFKNFKKEKDTPFEQV
d1olla1	40	IWAEPHFMVPKEKQVTICCQ
d1opca_	228	TREMFREDEPMPLTSGEFAV
d1oq1a_	44	DHSLHLSHVQDEAHFVFWCP
d1oqya1	175	TMLTEIMSMGYERERVVAAL
d1oqya2	343	PESLVIQAYFACEKNENLAA
d1or7a1	134	ITLRELDGLSYEEIAAIMDC
d1osda_	24	SKVDVTFETRQAVVTFDDAK
d1osya_	67	LTDKKYSYRVVVNGSDLGVE
d1otga_	52	SRVHWVDTWQMADGQHDYAF
d1otha2	256	LTNDPLEAAHGGNVLITDTW
d1otra_	24	SILMDMFPAISKSKLQVHLL
d1ov2a_	41	KEARLIRNLNVILAKYGLDG
d1ov9a_	28	RELTIEQLEEALDKLTTVVQ
d1ow0a1	284	ASGVTFTWTPSSGKSAVQGP
d1ow5a_	32	PFVQLFLEEIGCTQYLDSFI
d1owwa_	75	VFITETPSQPNSHPIQWNAP
d1owxa_	230	KEALGKAKDANNGNLQLRNK
d1ox0a2	377	EVSDYIEANVVYGQGLEKEI
d1oxja1	623	TEDFLQSVGVTKGASHKLAL
d1oyia_	69	EIVCEAIKTIGIEGATAAQL
d1oyja2	65	KIPVLLHAGRPVSESLVILQ
d1oywa1	488	EAARPVLRGESSLQLAVPRI
d1ozha3	427	IVRAMQDIVNSDVTLTVDMG
d1ozza_	27	NCNAECKRRGYKGGHCGSFA
d1p0za_	29	QAMQISAMPELVEAVQKRDL
d1p1da2	134	TISSPSSRKPGDPLVISDIK
d1p1ja2	424	VLAQFLVDAGIKPVSIASYN
d1p1ma2	270	GIAPVQRMIEHGMKVTLGTD
d1p1ta_	57	RSLRSVFVGNIPYEATEEQL
d1p2fa1	147	VFLKGKRIHLPKKEFEILLF
d1p2fa2	26	SDDESVLKGFEAGADDYVTK
d1p3da1	79	GHAEEHIEGASVVVVSSAIK
d1p3da2	446	DTSQLGDVLDQIIQDGDLIL
d1p4ta_	52	DFKLYSIGASAIYDFDTQSP
d1p4ua_	649	QPPSGTELSPFSPIQPPAAI
d1p4wa_	152	SAGGYGDKRLSPKESEVLRL
d1p5dx1	53	PTPVLYYAANVLEGKSGVML
d1p5dx3	275	MLFAKDVVSRNPGADIIFDV
d1p5dx4	427	PEINITVTEDSKFAIIEALQ
d1p5vb_	81	YLTFTSQDGNNHQFTTKVIG
d1p6ra_	65	QISDAELEVMKVIWKHSSIN
d1p6ta1	47	AARIEKGLKRMPGVTDANVN
d1p7hl1	665	ERQDTDSCLVYGGQQMILTG
d1p7ia_	27	RRQQLSSELGLNEAQIKIWF
d1p8ba_	18	SPFEMPPCGTSACRCIPVGL
d1p8ja1	475	LEVRKAVTACLGEPNHITRL
d1p90a_	166	NAWRVEQIQDCQVLYVVSIG
d1p97a_	50	SAYEFYHALDSENMTKSHQN
d1p9ga_	22	NAGLCCSIYGYCGSGAAYCG
d1p9ka_	79	SNMATFSLGKHPHVELCDLL
d1pa4a_	42	TGHVTHVKLSDDLLHVTVYL
d1pb6a1	39	TFSQFGFHGTRLEQIAELAG
d1pbja3	61	DVLEAIAEGDDLAEVKVWEV
d1pbya1	33	WERIDAARKTPEGWDMTVTR
d1pbya2	114	HSYARVALQRRTPEDWKHLV
d1pbya3	311	AAPQVLAVAPARLKIGEETQ
d1pbya5	182	FSGTGRILGAGEWRATLSDG
d1pd3a_	91	EQITFMQALQLLLEVEQEIR
d1pd6a_	252	KLEPAYQVSKGHKIRLTVEL
d1pdaa2	242	WLRGLVGAPDGSQIIRGERR
d1pf5a_	74	LAAAGCTFDDIIDVTSFHTD
d1pfba_	49	GVVEYRVKWKGWNQRYNTWE
d1pfsa_	47	PLQCQFFVESVIPAGSYQVP
d1pfva3	155	CPKCKSPDQYGDNCEVCGAT
d1pg5b2	146	KPLKMRCEYCETIIDENEIM
d1pgl22	198	QNPFVLNRWMGKLTFPQGTS
d1pgsa1	16	EIGRFITPYWVGTEKLPRGL
d1pgsa2	217	WCFRTHTIAINNANTFQHQL
d1pgua1	30	FTTHLSYDPTTNAIAYPCGK
d1pgya_	6	DMEIARLMSLGLSIEEATEF
d1phta_	50	LGFSDGQEARPEEIGWLNGY
d1phza1	75	SYIEDNSNQNGAISLIFSLK
d1piia2	196	RDLRDLSIDLNRTRELAPKL
d1pina1	30	LPPGWEKRMSRSSGRVYYFN
d1piwa2	245	GLTVYSPLVRNGCGPGKKVG
d1pj5a1	802	LGKEPVFYKEQAVGYVTSAA
d1pj5a3	264	QDQDLYYREHGDRYGIGSYA
d1pjca1	157	LYSNSAEIETAVAEADLLIG
d1pjqa1	74	PFDETLLDSCWLAIAATDDD
d1pjxa_	111	GTFEEIAKKDSEGRRMQGCN
d1pk3a1	64	EVIQYIESNDNSLAVHGDLF
d1pk6c_	102	FVYHASHTANLCVLLYRSGV
d1pkla1	101	PGNYIYIDDGILILQVQSHE
d1pkpa2	28	FSALVVVGDKNGHVGFGTGK
d1pl3a_	40	VFPPLATSGAQSTEFIGEVV
d1pl8a2	169	RKVEGQLGCKPEVTIECTGA
d1plca_	90	YSFYCSPHQGAGMVGKVTVN
d1plqa1	60	LEIGVEAFQEYRCDHPVTLG
d1pm4a_	27	LILLRNVGGNGWGEIKRNDI
d1pn5a1	77	EVASYLVAQYGEQRAWDLAL
d1pnha_	23	RCQLSCRSLGLLGKCIGVKC
d1ppjh_	69	TVREQCEQLEKCVKARERLE
d1ppya_	52	EAIDIWNVTNGKRFSTYAIA
d1pqsa_	778	KISNTHNNNISPITKIKYQD
d1prtf_	85	EDSPYPGTPGDLLELQICPL
d1ps9a1	281	SHEEILQLIDNFARCAQLAR
d1psra_	43	CDKKGTNYLADVFEKKDKNE
d1pt6a_	174	FLNDLLKRMDIGPKQTQVGI
d1ptfa_	59	PATLLVQTASKFNSDINLEY
d1ptqa_	250	GLVKQGLKCEDCGMNVHHKC
d1pu1a_	50	ITVLVEYTDELKVDISAELY
d1puee_	198	KDSIWWVDKDKGTFQFSSKH
d1pufb_	299	YSHLSNPYPSEEAKEELAKK
d1puza_	67	LLALINGHSETDKGHLIPML
d1pv0a_	25	ELIENEIKRRSLGHIISVSS
d1pvma3	165	EPVYNEKGEIKVFRCSNPAC
d1pvma4	65	IIKRFIPRNKKPDEVPIRLV
d1px9a_	37	DRDSCVDKSRCAKYGYYQEC
d1pyfa_	122	KRLNTDYIDLFYIHFPDEHT
d1pyia1	53	KCDQEFPSCKRCAKLEVPCV
d1pzqa_	15	SPAVDIGDRLDELEKALEAL
d1q1ra2	139	NFRYLRTLEDAECIRRQLIA
d1q1ua_	51	CKFKESVFENYYVIYSSTLY
d1q1va_	336	KVYENYPTYDLTERKDFIKT
d1q46a1	163	YKTIAWPLSRKFGHAYEAFK
d1q5ya_	94	FAVLSYVYEHEKRDLASRIV
d1q6wa_	21	NPIYFESIQIGEKIEGLPRT
d1q6za3	403	DQDAGRLHPETVFDTLNDMA
d1q7ha2	30	SRYGIDITGESLEVAAQKSA
d1q8ba_	49	HYITACLKIISDKDLNEIXK
d1q8ha_	20	PLXPRRXVCXLNPDCDELAD
d1q8ka2	231	DIEVACYGYEGIDAVKEALR
d1q8la_	17	SCTSTIEGKIGKLQGVQRIK
d1qapa2	42	AQLLPADTQAHATVITREDG
d1qasa1	225	LQHQQREEEAGPALALSLIE
d1qaua_	27	SVRLFKRKVGGLGFLVKERV
d1qb5d_	83	LSGMRVNMCASPASSPNVIW
d1qb7a_	66	KAIRDFLVQRYRAMSPAPTH
d1qc7a_	247	VFEDILKLDDRSIQLVLREV
d1qcsa1	33	SLPQRKWAGLSIGQEIEVAL
d1qcza_	25	GSKSDWATXQFAAEIFEILN
d1qe0a1	380	GQMKQADRLGAKFTIVIGDQ
d1qf6a1	587	KIGFKIREHTLRRVPYMLVC
d1qfha1	703	NVNVTLRGNPIKNMPIDVKC
d1qfha2	790	DKFEVSITGPAEEITLDAID
d1qg3a1	1141	NWLPPSGKPMGYRVKYWIQG
d1qg3a2	1300	SWAEPAETNGEITAYEVCYG
d1qhka_	14	ECKNQVDGYGGAIYKKFNSY
d1qhoa1	533	AGLTDVKVTAGGVSSNLYSY
d1qj8a_	94	GQMNKMGGFNLKYRYEEDNS
d1qjta_	45	LADTDGKGVLSKQEFFVALR
d1qk7a_	8	CCSGYVCSRTWKWCVLAGPW
d1qkra_	1022	RLVRGGSGNKRALIQCAKDI
d1qlsa_	52	NTELAAFTQNQKDPGVLDRM
d1qmha1	247	HEQNIHNLPRDQGPGNTVSL
d1qnaa1	75	KYARIVQKLGFPAKFKDFKI
d1qnaa2	149	AFSSYEPELFPGLIYRMKVP
d1qnra_	103	DYVVQSAEQHNLKLIIPFVN
d1qo2a_	75	PSFLKSLREIDVEPVFSLDT
d1qora2	207	LVERLKEITGGKKVRVVYDS
d1qp9a1	89	LGCTICRKRKVKCDKLRPHC
d1qpma_	67	AVEYDVMSMPTKEREQVIAH
d1qr4a1	78	VDSTSFILRGLDAGTEYTIS
d1qr4a2	101	PNVVTVDGSKTRTKLVKLVP
d1qsda_	47	FLKTYQGTEDVSDARSAITS
d1qsga_	209	GIKDFRKMLAHCEAVTPIRR
d1qu9a_	64	LDNVKAIVEAAGLKVGDIVK
d1quba1	37	EITYSCKPGYVSRGGMRKFI
d1quba3	160	TAVFECLPQHAMFGNDTITC
d1quba4	221	ATFGCHDGYSLDGPEEIECT
d1qupa2	45	SSVAPSTIINTLRNCGKDAI
d1quua2	148	AAPFNNWMEGAMEDLQDMFI
d1qxfa_	46	QVIFDHPSTIVKCIICGRTV
d1qxma1	102	WRLIYDTNKQAYKIKVMDNT
d1qxma2	196	WNINYLDNDASKYILYNLQD
d1qxna_	71	NYKHMSRGKLEPLLAKSGLD
d1qypa_	17	GNDTAYWWEMQTRAGDEPST
d1qzga_	22	NELLNAGEYKIGELTFQSIR
d1r0da_	924	KVVLHTGKYEELIVCSHEIA
d1r0ma1	283	SDARKALALGAGGVINLKVA
d1r0ri_	26	NKCNFCNAVVESNGTLTLSH
d1r0va3	158	EIAGVLSDEYVITKQTEIFS
d1r11a3	28	GGDFAVVKAKKSLERRGFGV
d1r17a2	508	PDSNRIYDYSEYEDVTNDDY
d1r1ga_	29	SSDCRVXCVAMGFSSGXCIN
d1r1ma_	108	ETISLSAKTLFGFDKDSLRA
d1r1ta_	98	LVSYRKQGRHVYYQLQDHHI
d1r1ua_	76	VHLVKAKRQGQSMIYSLDDI
d1r26a_	92	KMLGHVIGANPGMLRQKLRD
d1r2za1	175	DQTVVAGFGNIYVDESLFRA
d1r30a_	117	ERDMPYLEQMVQGVKAMGLE
d1r31a1	165	RRKDEIIELANRKDQLLNSL
d1r3na2	305	FTLDFRHPSDDVLATMLKEA
d1r46a1	362	TSRLRSHINPTGTVLLQLEN
d1r4ga_	548	SLRLVIESSPLSRAEKAAYV
d1r4xa1	657	VPARSLPYNQPGTCYTLVAL
d1r5ba1	479	NQTLEVTAIYDEADEEISSS
d1r5ba2	575	YSCVMHIHTAVEEVSFAKLL
d1r5ta_	80	VLMAGHRSGWKCMVICGDSE
d1r69a_	10	QLENGKTKRPRFLPELASAL
d1r6ja_	207	RTITMHKDSTGHVGFIFKNG
d1r6oc1	54	RATQLMLAVHYQGKAICGVF
d1r6ta1	27	ATQGELVRSLKAGNASKDEI
d1r7ma1	79	PPHKKERVNHLGNLVITWGA
d1r7ma2	194	AYWFMDDGGKWDYNKNSTNK
d1r8ha_	355	DKHRHLFDLISSTWHWASPK
d1r8na_	133	PVRFSSPEEKQGKIYTDTEL
d1rcqa2	107	AFSAASQGLEGEISLRNSPA
d1rcua_	95	DFQXRSFVLLRNADVVVSIG
d1regx_	44	LLEDWGLIEIVPGQRTFMKD
d1repc2	226	FRLSETKEITNPYAMRLYES
d1rfya_	56	TGQACGGPQHIRYIEASIEM
d1rg8a_	53	QLQLSAESVGEVYIKSTETG
d1rgwa_	19	GPGPWGFRLQGGKDFNMPLT
d1rh6a_	31	PVKDGREYLFHESAVKVDLN
d1rh8a_	4652	VVQNASAEYKRRTKYVQKSL
d1rhfa1	36	RYWCQVEDGGETEISQPVWL
d1rhfa2	167	PFQLSCEAVGPPEPVTIVWW
d1ri9a_	23	FRKKFKYDGEIRVLYSTKVT
d1rjja_	46	KDGYVAFTSHPLHVEFSAAF
d1rjta_	40	MYPSNNCDKIEVIITLKENK
d1rjwa2	162	AKFMKEKVGGVHAAVVTAVS
d1rkia1	33	QLHYFKKLVKNIEIFDEVHN
d1rkta1	23	RQAEILEAAKTVFKRKGFEL
d1rl1a_	149	KIKYDWYQTESQVVITLMIK
d1rl2a1	145	PVGTLVHNIELKPGRGGQLV
d1rl2a2	108	QYRIIDFKRDKDGIPGRVAT
d1rl6a1	46	NGNTVTVKGPKGELTRTFHP
d1rl6a2	117	GYSHPVEIEPEEGLEIEVPS
d1rm6b1	294	TITGVKYRRRVLLAISRKVV
d1rm6c2	21	GRAREDLVPDNMLLLDYLRE
d1rmda1	114	LMVKCPAQDCNEEVSLEKYN
d1rmka_	18	YCIVPILGFVYCCPGLICGP
d1roaa_	93	VMAAYQQIVGGVNYYFNVKF
d1roca_	56	LVGPVPVGVNKFVFSADPPS
d1rowa_	99	TADPPACTVPAAGVSSTHKL
d1rp3a2	178	EVIKRELTEKVKEAVSKLPE
d1rq2a2	249	LMGIGSARGEGRSLKAAEIA
d1rq6a_	31	PGKFTDDFDTNKKLVEEFST
d1rqpa1	265	YGARLRLTLDGVLPFEAPLT
d1rsoa_	28	LEEYRSKLSQTEDRQLRSSI
d1rsob_	96	SVFQDQHLHTLLDLYDKINT
d1rvka1	311	SSYKWLSDNLDIPVVGPESA
d1rwha2	684	GMAGDLGASGPACVVFSRHG
d1rwua_	56	ALPELVDQVVEVVQRHAPGD
d1rwza2	184	FHMTETELIEFNGGEARSMF
d1rx0a1	292	RLMVRNAAVALQEERKDAVA
d1ryia2	246	MKKAKTMLPAIQNMKVDRFW
d1ryja_	25	DDGKKILESGAPRRIKDVLG
d1ryka_	52	DMTIIEGKRDQLVGKIQERY
d1rzfl2	155	PPSSEELQANKATLVCLISD
d1rzsa_	21	DAAVSQWKEVIPEKDAYRLE
d1s05a_	104	GLKPFDSKYSSSPKIWAERA
d1s12a_	12	KAEKKAKIKKESGYLKVKFE
d1s28a_	93	SIRIYQDKFKWVYFLSDIGV
d1s2ma2	291	RQGKVRTLVCSDLLTRGIDI
d1s35a1	1124	KVIQGQTDPEYLLLGQRLEG
d1s35a2	1241	GNKLVAEGNLYSDKIKEKVQ
d1s3aa1	78	RYAFGQETNVPLNNFSADQV
d1s6la1	51	ADLLVPLLRELAKGRPVSRT
d1s6na_	61	VNPFVSVATANAKVLIELEP
d1s7ea1	126	HAIFKENKRPSKELQITISQ
d1s7ea2	46	CRSQGTLSDLLRNPKPWSKL
d1s7ia_	82	AAKIPPGRLGCVEVRPVKEW
d1sb6a_	37	LTVPTIACEACAEAVTKAVQ
d1sbya1	213	AELLLSHPTQTSEQCGQNFV
d1sc6a3	363	GRRLXHIHENRPGVLTALNK
d1scjb_	342	KKYIVGFKQTMSAMSSAKKK
d1sdwa1	75	DIRMPGVTPKESDTYFCMSM
d1sdwa2	277	NPQLPQAFYPVEHPVDVTFG
d1sefa_	145	YKKRYQPLAGHQPYKVVGSI
d1seta1	62	QEPEVFHRAIREKGVALDLE
d1seza2	382	LEGFGVLVPSKEQQHGLKTL
d1sfna_	1132	QTVEGVQAPGVYWGNERENP
d1sfpa_	99	LNCNKESLEIIDGLPGSPVL
d1sfua_	65	KEDTVKMVPSNPPKWFKNYN
d1sfxa_	71	GFVRREIVEKGWVGYIYSAE
d1sg1x2	80	PCVEADDAVCRCAYGYYQDE
d1sg1x3	106	ACSVCEVGSGLVFSCQDKQN
d1sg5a1	33	RLDKITSFSHPEIGTVVVSE
d1sg7a1	43	VKHVLPSHAQDIYKEAFNSA
d1sgma1	30	QLQGYHATGLNQIVKESGAP
d1sgma2	171	EGGIMLSLTNKDKTPLLLIA
d1sgva1	282	NGRSLPAVGIDGVYAACDAD
d1shsa_	89	IRAKRSPLMITESERIIYSE
d1shyb2	550	WCHDKCVRSEECLSGTWTQQ
d1siqa1	295	FCLHTARQYALDRMQFGVPL
d1sisa_	22	MAKKCRDCCGGNGKCFGPQC
d1sj7a1	593	NLTEMSRGVKLLAALLEDEG
d1sj8a2	760	VASAAAALVLKAKSVAQRTE
d1skva_	30	KQKLGKAYFQVQKIEAELYQ
d1smxa_	96	LKEIAREYFPANYSAHGRPN
d1so9a_	93	TFNVTPMAAGAYFNKVQCFC
d1sppb_	100	KVRMAIPYLNLACGKEYVEV
d1spva_	65	QQQGDCPTGHAVITLAGDLP
d1sq2n_	51	SGEGNEESISKGGRYVETVN
d1sqra_	18	SKLIGRLVLWKSPSGKILKG
d1sqwa1	126	YQGVVVYSMADIPLGFGVAA
d1sr2a_	852	KRLYTEAATSDFAALAQTAH
d1sr4c_	122	LSTHWELIDYKGKEYEKLRD
d1sr9a2	199	QAIATDGARKCVEQAAKYPG
d1srka_	14	GKRPFVCRICLSAFTTKANC
d1sroa_	48	IADKRVEKVTDYLQMGQEVP
d1srza_	132	DGARVEFRCDPDFHLVGSSR
d1st6a3	311	TLGQMTDQLADLRARGQGAT
d1st6a4	426	KIDAAQNWLADPNGGSEGEE
d1st6a5	534	AEGRRLANVMMGPYRQDLLA
d1st6a6	688	AARILLRNPGNQAAYEHFET
d1st6a7	778	VMDAKAVAGNISDPGLQKSF
d1stma_	70	FPTLKGMGDRAFQVVAFTIQ
d1stza1	74	YLGYIYQPHTSAGRIPTDKG
d1svba1	323	LITPNPTIENNGGGFIEMQL
d1svdm1	51	PGIEHVEVKNSMNQYWYMWK
d1sxda_	179	ALEGYRKEQERLGIPYDPIH
d1sxea_	181	MTKDDFQRLTPSYNADILLS
d1sxjb1	268	SFRVTKNLAQVKESVRLEMI
d1sxjc1	289	EGIVKILEDYELQNEETRVH
d1sxje1	295	VLYDLLAHCIPANIILKELT
d1syra_	90	MPTFKVYKNGSSVDTLLGAN
d1syxb1	39	TWVSEGYFPDGVYCRKLDPP
d1szba1	109	LASPGFPGEYANDQERRWTL
d1szpa1	89	PIEKLQVNGITMADVKKLRE
d1t01a1	65	RAAQMLQADPYSVPARDYLI
d1t01a2	189	EYLTVAEVVETMEDLVTYTK
d1t0aa_	78	AAYKGADSRVLLRHCYALAK
d1t15a2	1803	KELSSFTLGTGVHPIVVVQP
d1t1ha_	283	SQETLLHAGLTPNYVLKSLI
d1t1ra3	287	TPIAHTMAWPNRVNSGVKPL
d1t1va_	59	EMRTLAGNPKATPPQIVNGN
d1t35a_	126	EVLCWAQIGIHQKPIGLYNV
d1t3ba2	37	ISGIKTAVTDQGILYVSEDG
d1t3qc1	253	SRDLRLSLAKAITQRVILKA
d1t3ta1	181	APVSSVDLLGEGRQALIDAN
d1t4aa_	33	VLVKEXCEKLLANTVIEDYR
d1t4oa_	406	VDPNSIVECRVGDGTVLGTG
d1t4za_	84	GPGSRQVLSGIDLTDQLANQ
d1t56a1	43	AENLLEDRPLADISVDDLAK
d1t56a2	191	RTLFASFAGEQPSVPEARVL
d1t6ca1	76	VLKEYKKLIDEFKVERVKAV
d1t6sa2	148	RGRADSPGRPLQYGTTEVFL
d1t6t1_	59	EWIKELKKASREAVILVEGK
d1t6ua_	90	PAQARIEAESVKAVQEKMAG
d1t77a2	2103	VKGTLSVTSSELYFEVDEED
d1t7sa_	128	DLERGFLEKPKQVEXGKKLE
d1t8ka_	22	NASFVEDLGADSLDTVELVM
d1t95a3	192	EWQRDGSWICVXRIPSGXYG
d1t9ba2	252	ISRSCTKWNVMVKSVEELPL
d1t9ha1	41	GDYVVYQAENDKEGYLMEIK
d1tbxa_	65	FVKERQERGEKRLYLTEKGK
d1tc3c_	234	ALSDTERAQLDVMKLLNVSL
d1tdha2	108	HLRFYTAPPGPRLALCFVDI
d1tdja2	376	CIFVGVRLSRGLEERKEILQ
d1tdpa_	69	DPEVKANEFLSKLVVQCAGK
d1tdqa2	167	PKNLRVGSRTATSLDLEWDN
d1tdqa3	264	DSPRDLMVTASSETSISLIW
d1tdza1	165	LFREKLRKSTKKIKPYLLEQ
d1tena_	884	PSQIEVKDVTDTTALITWFK
d1tf3a3	77	NFTCDSDGCDLRFTTKANMK
d1tfia_	23	VQTRSADEPMTTFVVCNECG
d1th5a1	187	IAVSKKLREKIPSIQIVQLL
d1th7a1	19	TAHKVLAESLNNLVLVKLKG
d1thxa_	94	EQILDSTEGVISKDKLLSFL
d1ti3a_	98	DGKLVDKTVGADKDGLPTLV
d1tiga_	149	LEKGDKVKATIRFKGRAITH
d1tiqa_	164	SFYXGDEEQTDLIXAKTLIL
d1tiua_	38	PDVHGQWKLKGQPLTASPDC
d1tiza_	33	KFFEEIDVDGNGELNADEFT
d1tj1a2	315	QQAIHAIGKASNGRGIYEGP
d1tjgh1	57	TRLTITKDTSKNQVVLVMTR
d1tjla1	70	THMQDEAANFPDPVDRAAQE
d1tkea1	41	HYDHAVSPMDVALDIGPGLA
d1tkea2	103	AIGPVIDNGFYYDVDLDRTL
d1tnna_	36	STSARHQVTTTKYKSTFEIS
d1tnsa_	54	KAIEYNANSLPVEAKAALLL
d1to2i_	59	IVLPVGTIVTKEYRIDRVRL
d1tota1	36	KHHVETRWHCTVCEDYDLCI
d1tpna_	9	HQSWLRPVLRSNRVEYCWCN
d1tq5a1	129	IXPEENGITPRYEQRRFDAV
d1tqga_	58	DKARNSEIKITSDLLDKIFA
d1tr0a_	65	AFAEGFLPTLSQRLVIDYFL
d1trba2	138	KGRGVSACATSDGFFYRNQK
d1ts9a_	69	RGRTFRVWYKGKIXRIKGDL
d1ttea1	198	EVLRRLGVKSLDPNDNNTAN
d1ttna1	40	DTVFHMKRRLHAAEGVEPGS
d1ttwa_	88	VIRCALDKDDHWLLWSQLNI
d1ttza_	57	AQARAGAFFSVFIDDDAALE
d1tu7a2	58	RIAKDDFSSIKSQFQFGQLP
d1tuaa1	41	RTGTVITVDTENSMVIVEPE
d1tuaa2	135	MTDTYINVGEYEVAIIGDYE
d1tuka1	21	ASAILSGAKPSGECCGNLRA
d1tula_	56	EDENVLDFIIEDEYYLKKRG
d1tuva_	58	EQWESIAHLEAHLQTPHMKA
d1tuwa_	31	YAQDWEELKDSKAEVFYSWT
d1tvca1	73	VGLNWVSSNTVQFLLQKRPD
d1tvca2	193	ALREDLESSDANPDIYLCGP
d1tvxa_	40	THCNQVEVIATLKDGRKICL
d1twfi1	24	LFECRTCSYVEEAGSPLVYR
d1twfl_	46	SKLSLSRTDAVRCKDCGHRI
d1twia2	142	SKKIVFNGNCKTKEEIIMGI
d1txga2	156	KRMPTTVVFSSPSESSANKM
d1txka1	454	VESTVRYNPVTKGWRLVXRV
d1tyeb3	21	SSCQQCLAVSPMCAWCSDEA
d1tygb_	15	NGKDVKWKKDTGTIQDLLAS
d1tz0a_	44	FEGFIDLSVLVKKVRRGDEE
d1u0la1	25	ILCKLRGKFRLQNLKIYVGD
d1u0ma2	311	LFDEGGVEEGARGLLAGFGP
d1u0sa_	217	FYIKVILKEGTQLKSARIYL
d1u1ia2	250	AFDFVHFKGFLGKLMKFYFI
d1u1sa1	69	RVPVSIYLVNGIKLQGQIES
d1u2ca1	98	EALPSWLHWDPHSHILEGLP
d1u2ca2	246	MSAQLGYPVVGWHIANKKPT
d1u2fa_	46	FLEFRSVDETTQAMAFDGII
d1u3em2	166	QKPIIVISPDGIEKEYPSTK
d1u58a1	228	DPLPSGNGLYQKHIDVYVDG
d1u5pa1	1732	ASEDYGKDLASVNNLLKKHQ
d1u5pa2	1847	DDNTIGKEEIQQRLAQFVDH
d1u5sb1	85	GVPICGACRRPIEGRVVNAM
d1u5sb2	122	FLGHRHYERKGLAYCETHYN
d1u5ta2	221	LWIDYQGGAEALYWDPSWIT
d1u5tb2	552	EGDLLIDKQLSGIYYYKNSY
d1u6ea2	297	AMDAAGVRPDQIDVFVPHQA
d1u6fa1	124	LKVALAASGHQRPGIAGAVG
d1u78a2	91	DERNVIRAASNSCKTARDIR
d1u7ba1	65	EGFDTYRCDRNLAMGVNLTS
d1u7pa_	116	DENRNIIDVGRLGVTCIHIR
d1u84a_	15	DPFGLGKDAYDVEAASVLQA
d1u8sa1	46	HLVITAVGTDRPGICNEVVR
d1u94a2	287	WYSYKGEKIGQGKANATAWL
d1u9da_	55	YFAEGGVYPXVEVLWFGREQ
d1u9la_	392	EELAYVPMKELLEIEGLDEP
d1u9ya1	125	IVDKLITINPHETHIKDFFT
d1ua7a1	372	LPDGRYDNKAGAGSFQVNDG
d1uasa1	322	RDLWAHSSFAAQGQISASVA
d1uasa2	43	DALVNTGLAKLGYQYVNIDD
d1ub7a2	284	YGNTSTASIPLALKEAVDAG
d1ub9a_	72	TYKVIADRPRTVVEITDFGM
d1uc6a_	54	DQWQHVELSNGTAHTITDAY
d1ucra_	58	NDEVLEYWSSGSTTMYGLKG
d1ud9a2	188	KDTGSLADIEFNKESSSAYD
d1udxa2	193	KIAPYPFTTLSPNLGVVEVS
d1ueba1	36	VAKFKNLETGATVERTFNSG
d1ueba2	87	YVETRELQYLYPEGEEMVFM
d1ueba3	148	TGAVVQVPLFVEPGEVIKVD
d1ueka2	234	RRAAEALRAWGRAWAGTLGG
d1uema_	37	NSWQTVANHVKTTLYTVRGL
d1uena_	81	NVRVNVVNSTLAEVHWDPVP
d1ueqa_	31	FTIIGGDEPDEFLQVKSVIP
d1uewa_	23	DVVIHRKENEGFGFVIISSL
d1uf1a_	46	KKVNLVLGDGRSLGLTIRGG
d1ufia_	14	VKRYLTSFPIDDRVQSHILH
d1ufma_	357	RMNGFIDQIDGIVHFETREA
d1ufwa_	44	TVVVNLQSPTLEEKNEFPED
d1ufya_	15	AREVPVPGSLPRVIRVLALW
d1ug7a_	31	LQSTQSQEEFKLEDLKKLEP
d1ug8a_	66	GIHVETLETDKKERHIVISK
d1ugla_	29	KRCTRGFRKLGKCTTLEEEK
d1ugna1	87	YGSDTAGRSESSDPLELVVT
d1uhra_	60	EREFVLCDKYLQQIFESQRM
d1uhta_	23	LRLVFVKGPREGDALDYKPG
d1uhua_	67	DLTVIFEVKAIVFQDGPGSH
d1uhva2	270	REIIKNSHFPNLPFHITEYN
d1uhza_	32	RREFVMQVKVGNEVATGTGP
d1ui5a1	31	LFDRRGYESTTLSEIVAHAG
d1uila_	23	VDLNAGLHGNWTLENAKARL
d1uita_	31	RHVKVQKGSEPLGISIVSGE
d1uj4a2	174	AIADLGGEPELRXDGDEFYF
d1uj8a1	57	AYPDLDPKTVRFTDMHQWIC
d1ujda_	28	ITRDSKDHTVSGNGLGIRIV
d1ujka_	42	GFCEQLNEDFEGPPLATRLL
d1ujta_	69	QATSSWQNLDAKVPTERSAV
d1ujva_	21	LMTLTIVKGAQGFGFTIADS
d1ulva2	726	TPLSSPELSVTAPEALSTAD
d1umka1	54	HIYLSARIDGNLVVRPYTPI
d1umka2	262	VNEEMIRDHLPPPEEEPLVL
d1unnc_	301	KFDDFQQTTQEHVWPRLNKA
d1uoka1	535	YSEVELLIHNYDVENGPIEN
d1uowa_	288	KIHLMQNGKRLKKKKTTIKK
d1uoya_	40	CDRTGVVECKGGKWTEVQDC
d1uptb_	2206	KVITTVLKFPDDQTQKILER
d1urfa_	154	AQQMLQDSKTKIDIIRMQLR
d1usca_	146	GRVVAVWEEEGLLDEKGRPK
d1usta_	110	AGDFEQPKGPAGAVKLAKKK
d1ut3a_	20	GFCARGRCRFPSIPIGRCSR
d1ut9a2	248	YVHWLDFSDFATEGIGYYFE
d1utga_	26	GTPSSYETSLKEFEPDDTMK
d1utxa_	24	RQTINGIEKNKYNPSLQLAL
d1uura1	318	ALDATKKGMILEPTDLAKLF
d1uvqa1	129	VPEVTVFSKSPVTLGQPNTL
d1uw4a_	94	LSKVVIRRLPPTLTKEQLQE
d1uwfa1	78	LSNFSGTVKYSGSSYPFPTT
d1uwva1	42	ARHNGKTLFIPGLLPQENAE
d1uxza_	50	IAIPATGGWQTWTTIQHTVN
d1uypa1	297	LRKRKVFETAKSGTFLLDVK
d1uypa2	229	QCVVMSENGLDFVKYDGNPV
d1uzca_	30	AFKELLKEKRVPSNASWEQA
d1v1oa1	85	QNHQLFLLGKDKEQYKEGLQ
d1v38a_	50	EYTSTLLLNGYETLDDLKDI
d1v3va2	211	GLLEVCGVKGGETVLVSAAA
d1v43a2	340	GHIPIEPGREVKVIMDLDMI
d1v4pa_	38	KWTYSTYVKGNKGVLIVKFD
d1v54b2	61	THTSTMDAQEVETIWTILPA
d1v58a2	3	VKAIEKQGITIIKTFDAPGG
d1v5ib1	56	DKIRETKDEVIAEGGTITNE
d1v5ja_	52	PRGLVAVRTPRGVLLHWDPP
d1v5qa_	28	EVVLTADPVTGFGIQLQGSV
d1v5va1	323	PGIEIEVEIRGQRKKAVTVT
d1v66a_	50	LLGYAGRNKHGRKHELLTKA
d1v6ba_	30	RLLRIKKEGSLDLALEGGVD
d1v6ga1	31	CDQFIEGEVVSALGKTYHPD
d1v70a_	60	DKVYYALEGEVVVRVGEEEA
d1v76a_	92	IFEFEADDGTKIKIPGERLV
d1v7ba1	26	YIGEYSLETLSYDSLAEATG
d1v7la_	129	NWETGEVRKGDEILMFEPLE
d1v7mv_	122	LPAVDFSLGEWKTQMEETKA
d1v8ca2	137	TREGEGVYRLPGAVVRFREV
d1v92a_	32	QDALREFVAVTGAEEDRARF
d1v97a1	157	YTLLRNQPEPTVEEIEDAFQ
d1v97a4	504	LSLSPDAPGGMIEFRRTLTL
d1v9ja_	60	VEDTTLNRCATSFRVLVVSA
d1v9va1	35	ELARDCLAKSGENLVTSRYF
d1va8a1	38	IVRIEKARDIPLGATVRNEM
d1va9a1	97	QVTWKAPKKELQNGVIRGYQ
d1vaea_	25	PPRGIHFTVEEGDLGFTLRG
d1vcaa1	175	PKDPEIHLSGPLEAGKPITV
d1vcaa2	40	YLCTATCESRKLEKGIQVEI
d1vcca_	66	RLIFVGSDSKGRRQYFYGKM
d1vcla1	103	SDQQIIICGDGTIRNEARNY
d1vcla2	197	WSRPNAYCNGDYCSFLNKES
d1vcsa1	70	EITSKIARVPRLPPDEKKQM
d1vcta1	76	FIEMKDTVELMVDLAYASLL
d1vd4a_	158	RASFKCPVCSSTFTDLEANQ
d1veha_	45	GDVIYRGFEDGIVRLKLQGS
d1vema1	492	WDTKQYPIQLYYDSHSNDWR
d1vf6a_	28	RLKMKLQEKGDTSQNEKLSM
d1vf6c_	126	LLLQLVQNRDFQNAFKIHNA
d1vfia1	36	KCAESCETSADKKTCRRNCK
d1vfja_	41	LKAARTGEVGDGKIFVLPVE
d1vfsa2	118	VRALRARAPRSALMAVVKSN
d1vgya2	244	RVHAILDKHGVQYDLQWSCS
d1vhca_	42	IRLLRANRPDFLIAAGTVLT
d1vhma_	150	LDIDSTVFGRFTDEDEQGLR
d1vhna_	58	EXVSAKGFLXNSQKTEELLP
d1vhsa_	155	IAEXDGKRYDLKILGRELSE
d1vi0a1	24	AAVEVIAENGYHQSQVSKIA
d1vi0a2	171	DETVTTWVXNDQKYDLVALS
d1vi2a1	124	AIKESGFDIKGKTXVLLGAG
d1vi7a2	167	LQCEYHQLTGIEALLGQCDG
d1viba_	31	AAYXACENNCRKKYDLCIRC
d1viga_	67	GANINRIKDQYKVSVRIPPD
d1vj0a2	256	AIMDITHGRGADFILEATGD
d1vj2a_	72	IHGFRNDTDSEVEFLCLIPK
d1vjja1	75	GWSAVLQASNGNTLTISISS
d1vjja2	495	EVWKDSATMSLDPEEEAEHP
d1vjja3	635	LGNLKIDVPTLGPKERSRVR
d1vjpa2	301	FIAIHIEYVSFNGATDELMI
d1vjxa_	79	GERFYRELSEHFNGEIKKTF
d1vk3a4	565	THVETFREYGLKIEVKLPEV
d1vk6a4	111	CGHEXYPSKTEWAXLCSHCR
d1vk8a_	46	GEFEEIXDRVKELARYLEQF
d1vkda_	198	PDXIHWGNHRFVLGRSSYNW
d1vkfa_	44	EAILFVKKAGADGIITIKPK
d1vkna2	287	TKWCYGSNHVFIGXQXEERT
d1vkra_	423	SLTNFLDSGLYTSLTERLVA
d1vkua_	62	EKXGKDLETVDEENTFKELG
d1vkza1	361	EKDGKLVTNGGRVLHCXGTG
d1vl7a_	78	IQEFQSAIISTISEQGIPNG
d1vl8a_	220	YMLKRIPLGRTGVPEDLKGV
d1vlba1	99	QKAWVLHGGAQCGFCSPGFI
d1vlfn1	218	YTVEIDADGKSYSDTVVIDD
d1vloa1	303	AIVQIRNREXPVKVTKPVFV
d1vlya1	252	RRTGTVLAAVKLEDGQVVVQ
d1vm6a2	172	VLKRFLSELVKVLEDWDVEI
d1vmaa1	61	ILERLEEKDGDALESLKEII
d1vmba_	65	VKGKIDKVERMGMRKFAYEI
d1vmga_	47	EXYFEKDSQRGIYATFTWLV
d1vmoa_	60	LNGIRLRCLDGSVIESLVGK
d1vola1	132	GVPRTFKEICAVSRISKKEI
d1vpka2	185	RLALAEEQIENEEEASFLLS
d1vpua_	52	LIDRITERAEDSGNESEGDQ
d1vq3a_	32	IHLEVEAENKEKAYEIVKKA
d1vqoe1	46	PDIDVSVDGDTVVIESDEDN
d1vqoe2	129	HGDTDVEIDGEELTVSGPDI
d1vqoq1	57	DDGEKVHLKIDPSVPNGRFH
d1vqos1	60	EVADAVEEQYDVTVEQVNTQ
d1vqou1	18	YCGTDIEPGTGTMFVHKDGA
d1vqov1	36	IKELRKAIARIKTIQGEEGD
d1vqqa1	106	DAQYKIKTNYGNIDRNVQFN
d1vqsa_	38	YFFSEIGPINEIVHIWAFSS
d1vr9a3	56	GVVNKEDLLDLDLDSSVFNK
d1vtxa_	26	KKRNWCGKTEDCCCPMKCVY
d1vyxa_	26	LGNERFRACGCTGELENVHR
d1vzia1	85	KHVPVIEKIDGGYKVKVGAV
d1vzia2	19	CEVCGNIVEVLNGGIGELVC
d1vzya2	264	IQDMIEEDGQAEAVCHFCNE
d1w0na_	67	DYVSYSQYFANSTHNISVRG
d1w0pa1	61	NNGSGVLTNADGMPAWLVQG
d1w0pa2	500	KERSFQIAGWGGSELYRRNT
d1w0ua_	472	VKAGVQKYGEGNWAAISKNY
d1w25a1	42	AMDGPTALAMAARDLPDIIL
d1w25a2	188	RPVIESDPEKAKISAGGPVD
d1w2za2	75	RKIFVVAIINSQTHEILINL
d1w5fa2	265	LGIGVGKGEHRAREAAKKAM
d1w6ga2	55	RFRVFIHDVSGARPQEVTVS
d1w7ja1	47	VWKSAELLKDYKPGDKVLQL
d1w96a2	146	DIAERADVDAVWAGWGHASE
d1w9aa_	73	RDPRASILVDADDGWSYAVA
d1w9ea1	123	IGLRLKSIDNGIFVQLVQAN
d1w9sa_	113	WVKYERVHFERDASSIEVRV
d1wa8a1	44	TAGSLQGQWRGAAGTAAQAA
d1wa8b1	635	IHSLLDEGKQSLTKLAAAWG
d1wb1a1	239	GDRVGMAIQGVDAKQIYRGX
d1wb1a2	403	KLIGEEISIEGKDIVGKIKG
d1wb1a3	361	KVHLNVGMLIVPAVAVPFKK
d1wb8a1	60	ERLEKVVKGDLQTGQYDIQG
d1wbaa_	74	KTPPQPRNILENMRLKINFA
d1wd3a2	400	FCPQAALNGEGTSLRSWSYP
d1wdda1	284	FTANTSLAHYCRDNGLLLHI
d1wdda2	94	CYHIEPVVGEDNQYIAYVAY
d1wdka3	491	FFNPVHMMPLVEVIRGEKSS
d1we3o_	52	KGKVIAVGTGRVLENGQRVP
d1we8a_	57	KITCDKESEGTLLLSRLIKI
d1weha_	100	LAELVLAWNLLYLRRGVGRP
d1wela1	459	YIAYGPNGKATGEGFVEFRN
d1wexa_	51	VEFENIDSAKECVTFAADVP
d1weya_	47	MKLYFAQTLHIGSSHLAPPN
d1wf0a_	42	GSSGVFVGRCTGDMTEDELR
d1wf2a_	49	SSGKTDPRSMNSRVFIGNLN
d1wf3a1	33	FMDQEVYEALADVNAVVWVV
d1wf3a2	224	ATKVEEVAERENGVLYIKAI
d1wf5a1	65	AINLTWTKPFDGNSPLIRYI
d1wf8a1	21	FPVELEKDEDGLGISIIGMG
d1wfda_	28	RYQQALVCYQEGIDMLLQVL
d1wfja_	113	NVAEGMGTTPEWNETFIFTV
d1wfma_	116	YCLDYDCQKAELFVTRLEAV
d1wfna1	20	LDTSLKVSWQEPGEKNGILT
d1wfoa1	51	PSARQYTATGLKPESVYLFR
d1wfwa_	54	LVYQPASDHSPAAEGWVPGS
d1wg1a_	113	QAQNAIQMFHQYSFRGKDLI
d1wg5a_	49	KALKKHKERIGHRYIEIFKS
d1wg6a_	36	TLEIPLNDSGSAGLGVSLKG
d1wgea1	19	AVFHDEVEIEDFQYDEDSET
d1wgwa_	68	ENVKSAIDLEEMASGLNKRK
d1wh1a_	33	VDLYRMNSQDKLGLTVCYRT
d1wh2a_	60	QFRVWMTGESMESAVLLTDV
d1wh7a_	47	ERLGWRIQKHDDVAVEQFCA
d1wh9a_	38	GFPEGSVELYAEKVATRGSG
d1whma_	22	INSRVSLKVGETIESGTVIF
d1whoa_	77	TFTVEKGSNEKHLAVLVKYE
d1whqa_	42	VRINEVKSEEVPAVGIVPPP
d1whva_	466	IDDTSAFVSLSQPEQVQIAV
d1whwa_	73	VKAYAEVDGQVFQGRMLHVL
d1whxa_	257	GSSGSSGRSKTVILAKNLPA
d1whya_	121	YGKANPTTRLWVGGLGPNTS
d1whza_	36	PEEVARKLRRLGFVERXAKG
d1wi4a1	25	AFRVITVTKETGLGLKILGG
d1wi8a_	138	SALSLNEESLGNKRIRVDVA
d1wi9a_	154	TEGTLTGVIDDRGKFIYITP
d1wida_	231	VSVKGVLLNFEDVNGKVWRF
d1wiha_	66	VALNQIGQISMKSPQVILVN
d1wika_	78	WPTYPQLYVRGDLVGGLDIV
d1wisa1	13	RPGYDGKTSISRWLVEAQVG
d1wiua_	46	WTVGDSGAALAPELLVDAKS
d1wj1a_	147	GCAFAACLERKQKRSGPSSG
d1wj9a1	56	AARRDLANPYEMHRTLSKAV
d1wjka_	74	KFDIPVFHLNGQFLMMHRVN
d1wjva1	17	GMVFFTCNACGESVKKIQVE
d1wjwa_	66	LARAFVRPSGTEDIVRVYAE
d1wlna1	18	PEKLPYLVELSPDGSDSRDK
d1wlza1	264	FRAICNRRVQILTDEQFDRL
d1wm3a_	26	CERQGLSMRQIRFRFDGQPI
d1wmda1	384	PASTTASVTLVNDLDLVITA
d1wmga_	914	DRYLNYFATKASPTGVILDL
d1wmia1	36	FLEFRDILEYEPVPREKFDV
d1woqa1	73	AELSARPEAPAAGSPVGVTF
d1wosa1	292	TSGNFSPTLGKSIALALVSK
d1wota_	34	REAVLSLCARHGAVRVRVFG
d1wp1a_	47	DIGWREFFRDPQLQQLIGVA
d1wr0a1	56	AAQEDKAGNYEEALQLYQHA
d1wrda1	276	LTEELLIVNDNLNNVFLRHE
d1ws6a1	53	KALFDYLRLRYPRRGRFLDP
d1ws8a_	59	LVPYDYAKWASSNKFHVGDS
d1wtya_	20	XLELRNLTNHTYDEALAERI
d1wu2a1	373	SGILSSLLASNAYLEIPEDS
d1wu7a1	361	VIFGERDLERGVVTIRNXYT
d1wuba_	42	ITKPVTLEAEVSAPIKDPWG
d1wuda1	586	TLIEXAEQXPITASEXLSVN
d1wuwa_	22	CYNLCRVRGAQKLCANACRC
d1wv3a1	49	HKLIIKYNKQLKXLNLRDGK
d1wv3a2	168	YVEGIWLEVQADGLNVLSQN
d1wv8a1	25	EENGVALELPVELRLEATRP
d1wvec1	626	GHCHKPEVGVGPVLEGRGLP
d1wwca_	340	PPTLHWLHNGQPLRESKIIH
d1wwha1	206	HLDDTWVTVFGFPQASASYI
d1wwia1	75	GLQETLQEFRRXDTALELKP
d1wwva1	44	PFEDWQLPGKNLLQLCPQSL
d1wx9a1	27	SQTRTFIVGAQMNVKEFKEH
d1wxva1	29	HDLHVTSQQGSSEPVVQDLA
d1wxxa1	31	FRRDVVSGPETPGLYPVYWG
d1wzaa1	465	GNWTLLFNSGDKEITPVEDN
d1wzla1	59	PEEELAHALAGKAGSDERFD
d1wzla2	525	NLYAFVRTVQDQHVGVVLNN
d1x0ha1	56	AVMKLFDRAKVNVNLLIFLL
d1x0pa1	237	GITGMLCYGNGMFLQTLEGD
d1x1ia2	702	DERLEASVSDPTQANNGTIA
d1x2ga1	302	ALAGRLQGCLYRADXLQQEC
d1x2ia1	36	LMKVEGIGEKIAKEIRRVIT
d1x2ma1	36	PDEKRLEGLSKQLDWDVRSI
d1x2na1	49	RSWLFQHIGHPYPTEDEKKQ
d1x3da1	21	TLQWKAPSDNGSKIQNFVLE
d1x3ha1	34	GGCNRPVLENYLSAMDTVWH
d1x3ha2	61	FSTGSFFELDGRPFCELHYH
d1x3zb1	282	NPEALAPLLENISARYPQLR
d1x40a1	53	EQYLLHFHESGFTTVKDCAA
d1x41a1	27	DVANQMCTKTKEECEKHYMK
d1x44a1	45	DAAEYSVMTTGGQSSAKLSV
d1x47a1	56	EPFGASVTIDGVTYGSGTAS
d1x48a1	46	QRFICKCKIGQTMYGTGSGV
d1x49a1	54	DRRFTFQVLIDEKEFPEAKG
d1x4aa1	60	PDIRTKDIEDVFYKYGAIRD
d1x4da1	62	HIMDFQRGKNLRYQLLQLVE
d1x4ea1	48	LCQPYGKIVSTKAILDKTTN
d1x4fa1	59	KPEGKPDQKFDQKQELGRVI
d1x4ga1	56	VNGTTIEGHVVKCYWGKESP
d1x4ha1	48	PDTEHSKGCAFAQFMTQEAA
d1x4ka1	53	IGTKSFIPKDNQNFCVPCYE
d1x4ka2	14	CQECKKTIMPGTRKMEYKGS
d1x4la2	55	LVGRGFLTERDDILCPDCGK
d1x4ma1	61	IQDGPQNTGADKPLRITGDP
d1x4na1	51	DSGGLPERSCMLTGTPESVQ
d1x4sa1	34	PARYTCPRCNAPYCSLRCYR
d1x4ta1	69	KVAQIQNAGLGEFRIRDLND
d1x4xa1	60	PPQVTCRSATCAQVNWEVPL
d1x4ya1	97	GPYITFTDAVNETTIMLKWM
d1x4za1	75	PPEAPDRPTISTASETSVYV
d1x52a1	56	VEKANEAMAIDTLLISDELF
d1x57a1	46	INEKPQVIADYESGRAIPNN
d1x58a1	43	KEEVNYLFHGVKTMGNHWNS
d1x5aa1	51	EEWHQMVLEPRVLLTKLQPD
d1x5fa1	74	RDVVASLVSTRFIKLTWRTP
d1x5ga1	99	APNLRAYAASPTSITVTWET
d1x5ha1	77	PQNLSLEVRNSKSIMIHWQP
d1x5ia1	42	GSPHAQTIKVDYKQRYYTIE
d1x5ja1	57	PVGVQASILSHDTIRITWAD
d1x5ka1	24	IVNWQPPSEANGKITGYIIY
d1x5na1	29	VFISLVGSRGLGCSISSGPI
d1x5oa1	62	AQMAKQQEQDPTNLYISNLP
d1x5ua1	51	HQGYGFVEFLSEEDADYAIK
d1x5wa1	20	EKCSECSYSCSSKAALRIHE
d1x5xa1	63	KPSGTPSDEGISYILEMEEE
d1x5ya1	9	VTDTTTTLKWRPPDRIGAGG
d1x5za1	60	NFKAEPESETSILLSWTPPR
d1x61a1	18	CGGCGEDVVGDGAGVVALDR
d1x62a1	68	LKQKGHFFVEDQIYCEKHAR
d1x62a2	34	GTGIVGVFVKLRDRHRHPEC
d1x6aa1	33	SLLMTGPFMVAGEFKYHPEC
d1x6aa2	53	ACMSCKVIIEDGDAYALVQH
d1x6da1	26	IHVTILHKEEGAGLGFSLAG
d1x6oa2	156	VVVVSAMGTEQVLQTKNAAE
d1x7va_	47	SHLFYXIEQWRDDAALERHQ
d1x8da1	50	WPELEAVLKSHGAHNYAIYL
d1x9aa_	12	ALVLVKYGTDHPVEKLKIRS
d1x9ba_	24	NSPSKSVFVRNLNELEALAV
d1xaua_	57	TWCKHNGTIWVPLEVGPQLY
d1xb2b1	93	TCGGDLKQAESWLHKQAQKE
d1xbia1	42	NEVTKAVERGIAKLVIIAED
d1xbla_	62	EAYEVLTDSQKRAAYDQYGH
d1xbta2	186	TEKEVEVIGGADKYHSVCRL
d1xc3a1	51	VIQYFSQFSLQAIGIGSFGP
d1xdpa1	74	SEEQGSNSHSRHLLGKIQSR
d1xe0a_	106	ELHVVEAEGINYEGKTIKIA
d1xe1a_	95	IGVGFKVKGPSGIGGIVRIE
d1xeqa1	38	DRLHRLKRKLESRIKTHNKS
d1xera_	76	ACIFCMACVNVCPVAAIDVK
d1xgsa1	212	VRVAQARFLLAKIKREYGTL
d1xhba1	474	GNQLWEYDPVKLTLQHVNSN
d1xhca2	125	YLLTLRTIFDADRIKESIEN
d1xhja_	69	KAGIERALHEEVPGVIEVEQ
d1xhna1	170	NIWVLDYFGGPKIVTPEEYY
d1xk4a1	49	SIIDVYHKYSLIKGNFHAVY
d1xkpb1	44	PLRAGWLGESQLVLFVSLDE
d1xkpc1	41	YPQTLVLDDCGQLVLEARLR
d1xmka1	310	VYRQGTTPPIWHLTDKKRER
d1xn7a_	70	KAVRIQEEPDGCLSGSCKSC
d1xnta_	53	ISVVLQLEKEEQIHSVDIGN
d1xo8a_	36	VTDVDLKDVNRDSVEYLAKV
d1xoya_	73	YIPFNQVIKLHSFAIKGPEE
d1xp3a1	56	IEELNIEAGRKHMEQNGIEE
d1xp8a2	327	DMDIIKKAGSFYSYGDERIG
d1xpma1	117	MKEAXYAATPAIQLAKDYLA
d1xq4a_	80	GLGVVGQQPLLAPGETFEYT
d1xria_	144	ALKVLLDEKNHPVLIHCKRG
d1xrsb1	155	GYAGHYGLERYEMIDAYNLG
d1xrsb2	78	SVVMQQSLDEEFTFFVVYGN
d1xrxa1	13	TIEVDDELYSYIASHTKHIG
d1xu1a_	147	RGLEAQGDIVRVWDTGIYLL
d1xvha2	96	ITAINGASDLNQKQKDALKA
d1xvsa_	67	DGKQTVVEGDGVVGEQPRIK
d1xwva_	85	FMKCPLVKGQQYDAKYTWNV
d1xxaa_	95	LLDSLGKAEGILGTIAGDDT
d1xzpa3	66	VATPPGKGAIAILRLSGPDS
d1y02a1	85	LSLHDISTEMCREKEELVLL
d1y0ha_	53	HRGSPHYLNYRAQVGELLTR
d1y0ua_	77	AGFCIERVGERWVVTDAGKI
d1y2ia_	74	ELGSQARALGADAVVGIDID
d1y3ta1	179	PACSAKLAELTELPDGAVPY
d1y4wa1	389	SNKRPIYSRTFKTLSEGSTN
d1y5ha3	62	RDIVIKGLAAGLDPNTATAG
d1y6da_	63	LKEISHALKSSAASFGADRL
d1y6kr1	58	PPSVWFEAEFFHHILHWTPI
d1y6kr2	166	QFTFTHKKVKHEQFSLLTSG
d1y6xa1	60	GEVWLAAEHESNDALAEEIS
d1y74a1	42	RLQRSGELPPQKLQALQRVL
d1y74b1	115	ELKRILTQPHFMALLQTHDV
d1y7ba2	61	LVAHPLNRTSLLDMKGNPNS
d1y7ma2	10	TAALLQANPSLQAGLTAGQS
d1y7na1	25	VLIRRPDLRYQLGFSVQNGI
d1y7pa1	141	VAIGAISEADRHNLRGERIS
d1y81a1	58	GAESEEIRRFLEKAGVEYSF
d1y88a1	155	EEKLREIGLSAKKAREVIAE
d1y8oa1	70	VIEYKEKFGFDPFISTNIQY
d1y9qa1	65	VSKAXLGQIERGESSPTIAT
d1y9qa2	149	HGYAAVTEKAVFQNIVAYPR
d1yava3	73	IGTNMIMNSIFGLERIEFEK
d1yb5a2	218	YFTAYRALIHSACVKAGESV
d1ybha1	299	LEQIVRLISESKKPVLYVGG
d1ybha3	513	QWLSSGGLGAMGFGLPAAIG
d1yc611	80	SITLPHELSSEKNKELKVGR
d1ycsb2	473	EIEWWWARLNDKEGYVPRNL
d1ydea1	219	GMLAQPLGRMGQPAEVGAAA
d1yeza1	43	RIEGFVIFVPGTKVGDEVRI
d1ygya1	133	ASLREHTWKRSSFSGTEIFG
d1ygya3	503	VRTAIAAAVDAYKLEVVDLS
d1ygya4	422	VLAGVLSDELPVSLSVQVRG
d1yhfa1	74	LSGLAEITIDQETYRVAEGQ
d1yioa1	173	VLQLTIRGLMNKQIAGELGI
d1yjdc1	58	TGFNCDGKLGNESVTFYLQN
d1ykha1	135	SLLLNYLELIGVLSINPDMY
d1yksa1	219	REVIDAMCHATLTYRMLEPT
d1ykwa1	280	LSAVRMLSNYTQVPLIGHFP
d1yl7a2	123	QEVLFGTEGETLTIRHDSLD
d1yloa1	104	XRVDIGARTYDEVXQAGIRP
d1ylqa1	23	QDAEIYLYGSVVEGDYSIGL
d1yo5c1	326	KELLLKPHSYGRFIRWLNKE
d1ypra_	15	YTDNLIGTGKVDKAVIYSRA
d1ypzf1	59	KMEASKNPSASTSILTIYSL
d1yq2a1	664	IRLGLSLPAGGKPTLAVANL
d1yq2a2	272	LRTGWSARSGAGTGTIDPEI
d1yqba1	37	KTPKDKEDFSVTDTCTIQQL
d1yqha1	45	AGAEEVITSIKIHYRPSTGV
d1yrea1	18	GVLRNHRRLAGGRLDDTFVY
d1ys5a1	131	GSYSLGIFGGKAQEVAGSAE
d1yt3a1	233	SLGELDSLGLSGSEIRFHGK
d1yt3a2	356	PQNNLPELISGWRGELMAEA
d1yt8a1	187	RVAELAPDPRTRVIVNCAGR
d1yt8a2	65	IHARVPRRDTPITVYDDGEG
d1yuaa1	44	AGVFLAANTFPKSRETRAPL
d1yuaa2	94	VSSEKDGKATGWSAFYVDGK
d1yuda1	79	QSLTIYXISPEGELTTAQLG
d1yuta1	53	TQQLPHLLKDVGSLDEKMKS
d1yvoa1	153	GQXPQVGQKFGRWLDLTFXQ
d1yvra2	447	MSDITMGSTDCALPMLWAQK
d1yvwa1	24	ERKGSPLPESYTNYLFSKGE
d1ywia1	36	TEHKSPDGRTYYYNTETKQS
d1ywua1	26	FEARLYLGLDVLIRMEISLA
d1ywya1	62	MSIEIDSEQGVCSVEIEGSR
d1yx1a1	70	EQPDLAALGRRLARHGLQLL
d1yyva1	83	DGFLNRVSYPVVPPHVEYSL
d1yzfa1	34	LVDLVKRDIAAMGLEEVAVI
d1z05a1	76	IHETTVQEAISRGRPAVGLQ
d1z05a3	137	LLFEIEEFFQTYAAQLDRVT
d1z0jb1	745	YIFDAKQCGRLDEVEVLTEN
d1z0kb1	477	TSFIRQAKAAGRMDEVRTLQ
d1z0na1	141	KLPXTRSQNNFVAILDLPEG
d1z0xa1	27	LLEKSPTLEQLSXRKVAKQL
d1z1ba1	29	FGLGRDRRIAITEAIQANIE
d1z1va1	82	QRLRENDIVGDLLPELCLQD
d1z1za1	115	LTGAEYTGEELDSDTWQAEL
d1z2la2	281	KRMGDPLVLTFGKVEPRPNT
d1z2ma2	100	VSGLEGVQDDLFWLTFEGKP
d1z3eb1	289	VRSYNCLKRAGINTVQELAN
d1z41a1	292	AVGXITDGSXAEEILQNGRA
d1z60a1	340	AFQEIPLEEYNGERFCYGCQ
d1z6ra2	138	IISHIDQFFIRHQKKLERLT
d1z7kb1	21	NTTSEEGKVMILCNKALNPV
d1z7ua1	75	RESFNELPPRVEYTLTPEGY
d1z8ua1	68	GEPQERDKALQELRQELNTL
d1z96a1	308	SKIAQLVSMGFDPLEAAQAL
d1z9ha2	158	VPILVAQEGESSQQLNDSSV
d1zaka2	132	TGKIYHLKYSPPENEEIASR
d1zara1	66	MDAIFKNLWDYEYVPLQLIS
d1zbfa1	126	GLRYLKERNSRKPIYSNSQT
d1zbsa2	21	SEVLPAIGQKASSIRAVYFY
d1zc6a1	33	TRIRLHASDGTPLAXAEGGA
d1zela1	67	PTWASRVVSGLARDRPVVVT
d1zeta1	353	RLIIRRYSSEKHYGRESRQC
d1zfja4	152	NRDXRFISDYNAPISEHXTS
d1zgha1	202	KPEQSEISPDFDLEKIYDYI
d1zh5a1	85	SKAELXEISEDKTKIRRSPS
d1zh5a2	142	HKAFKGSIFVVFDSIESAKK
d1zina2	146	TYHLIFHPPAKPGVCDKCGG
d1zj8a1	375	VAPIAGRVSGTILTAVADLM
d1zk4a1	217	QRTKTPMGHIGEPNDIAYIC
d1zk8a2	154	QVLQQYGLEGENALHATRGF
d1zkea1	62	EIEMLLKLANLSLGDFIEIK
d1zkha1	29	LNGQVLVFTLPLTDQVSVIK
d1zl0a2	45	TLRQLEVHGVDYHLGRHVEA
d1zmec1	41	KCPGGNPCQKCVTSNAICEY
d1znpa1	80	GAPIALHLSQDGREVQTFTL
d1zoqc1	2076	SNPQLMAAFIKQRTAKYVAN
d1zpda2	17	ITAAAEAIYTPEEAPAKIDH
d1zpva1	53	AIITVVGKDKSGIVAGVSGK
d1zpwx1	30	LLDLGQDALRIYPVAGQVEV
d1zpya1	42	EAVDLYNQRVNACKDKELKA
d1zq1a1	46	FVRITKEEDGEEVTYEGYIX
d1zq1c2	304	EVNKVIERLNLSEEDAFVLV
d1zrja1	18	VNELREELQRRGLDTRGLKA
d1zrua1	195	HFAGRDTSFHIDINPNGSIT
d1zud21	16	NDQAMQCAAGQTVHELLEQL
d1zuea1	21	SHSGVCRDKSERNCKPMAWT
d1zunb1	257	RVKSIVTFEGELEQAGPGQA
d1zunb2	426	GAFIVIDRLTNGTVAAGXII
d1zuua1	33	TKINNDTTGETGLVPTTYIR
d1zvpa1	49	EPIATFREPEGLTLVLEAEK
d1zxqa1	169	LTLQPTLVAVGKSFTIECRV
d1zxqa2	38	CNQPEVGGLETSLNKILLDE
d1zyba1	208	DLKSKIIRFFLSHCEKPQGE
d1zzka1	53	IGKGGQRIKQIRHESGASIK
d2a0ba_	729	ESNLTAQDKKGIVEEGHKIK
d2a1ja1	877	PQDFLLKMPGVNAKNCRSLM
d2a1jb1	271	EQLIAASREDLALCPGLGPQ
d2a21a1	1176	DFRSLPIMKQWAKVIYDATH
d2a26a1	20	DALTAEKSKIETEIKNKMQQ
d2a2ra2	66	QDGDLTLYQSNTILRHLGRT
d2a6aa1	20	QRIRIGLRKGEDLFEISYTG
d2a6aa2	131	AVYLKDKGLNPLKEPSVVSD
d2a6ca1	41	LRNSGLTQFKAAELLGVTQP
d2a7ya1	33	AEIIEVRSADGSPPYVVRWL
d2a9da1	353	VTQPRPGAAVPPGELTVKGY
d2aa4a1	56	SALVSPLQAHAQRVAIASTG
d2aama1	80	EYSPEEIKIXVDAGVVPVAY
d2acfa1	213	VDIVKEAQSANPMVIVNAAN
d2adba1	213	SLDGQNIYNACCTLRIDFSK
d2adca1	363	RVKILFNKKENALVQMADGN
d2adca2	485	SNIPPSVSEEDLKVLFSSNG
d2affa1	17	LVTIKRSGVDGPHFPLSLST
d2ah2a2	261	KTWKFGKGRSAFGCSEPVAL
d2ahma1	27	QLHNDILLAKDTTEAFEKMV
d2ahob1	154	VKEGEKILIDAGVPEIWVKP
d2akja1	365	PNVENSKIDSLLNEPLLKER
d2akka1	28	NVSLIKDLKLKGSSTVLKRG
d2akla2	20	QCNSEYTYEDGALLVCPECA
d2alea1	52	KTLNRGISEFIIMAADCEPI
d2alia1	126	GTYGEGHCKLVWVRHAENRS
d2ap1a2	57	VEEADQRFGVKGSVGIGIPG
d2asba1	156	HGNRLRCYVVGVTRGAREPL
d2asba2	213	NLVRKLFSLEVPEIADGSVE
d2asba3	289	RVVVPDFQLSLAIGKEGQNA
d2asfa1	15	LAVLSQVDGARWLSLEGRAA
d2asxa1	298	SNTADKIAEGNLEAEVPHQN
d2atpb1	61	RNIILESSDSRRPFLSIMNV
d2auwa1	123	ISRRXVSYYRTAHKIIPRTI
d2auwa2	37	GEVLEVDVGDILRKIPDLAP
d2aw0a_	63	NSNGTVEYDPLLTSPETLRG
d2awia1	17	GIXSKSVYIKVEADSRPISV
d2axia1	81	SVGAQKDTYTMKEVLFYLGQ
d2axtu1	88	LIVKNAPYESVEDVLNIPGL
d2axtz1	30	VIGVPVAYASPQDWDRSKQL
d2ay0a1	26	ERIKSAATRIDRTPHWLIKQ
d2ayja1	24	PIRATKCRRCHSTNLRLKKK
d2ayxa2	737	QRSGIVVTTYEGQEPTPEDV
d2az0a1	21	MSYQDAPNNVRRDLDNLHAC
d2b0la1	245	IFEELDGNEGLLVASKIADR
d2b4jc1	387	EMITTLKKIRRFKVSQVIME
d2b59b1	144	LDINRNGAINMQDIMIVHKH
d2b59b2	82	TYLDRVIANVVVTGDTSVST
d2b5aa1	26	NIHKICAALDIPASTFFRKM
d2b5dx1	436	MIERMIDLSKKYYNSSDPLV
d2b5ea2	209	DFKLSIYLPSAMDEPVVYNG
d2b5ea3	338	PQLSEEAFDELSDKIVLESK
d2b5ib2	152	QVRVKPLQGEFTTWSPWSQP
d2b5ic1	144	DHSWTEQSVDYRHKFSLPSV
d2b5ic2	118	PEVQCFVFNVEYMNCTWQSS
d2b7ea1	16	EKEFITMLKENQVDSTWSFS
d2b8ma1	55	FNVKXLIQNINSDILEFFVV
d2b8ta1	71	IEFITGPMFAGKTAELIRRL
d2b8ua1	94	KRLDRNLWGLAGLNSCPVKE
d2b97a1	24	CATNVLDLIGVDCKTPTIAV
d2ba0a1	91	NKKPNEVLDIGDAIIAKVLN
d2ba0a2	33	YVEGGKVYAKIIGLFDQTET
d2ba0a3	173	IEQEAHTEGLTDRVAEFIKR
d2ba0g2	230	DNVVAMQKSGGYLLDEKLFD
d2basa2	285	FYKRVHQAVTSLRKNNLSSD
d2baya1	25	YVKDTGNDPITNEPLSIEEI
d2bbga_	15	YCCSPIGKYCVCYDSKAICN
d2bbya_	229	EIGVQNVKGIHKNTWELKPE
d2bcqa1	259	EVLAKAYSVQGDKWRALGYA
d2bcqa2	367	PVLELFSNIWGAGTKTAQMW
d2bdua1	37	TRVEEIICGLIKGGAAKLQI
d2bf5a1	89	NLASFAGQIQADEDQIRFYF
d2bfdb2	263	DLRTIIPWDVDTICKSVIKT
d2bgca1	204	KQEKVIVYKNSCFYVQNLDY
d2bh1x1	37	LVLDWNEDFSQASIYYLAPL
d2bhua1	84	GPGARYLFVLDGVPTPDPYA
d2bhua2	542	LWVRTVTGAGERVLLWNLGQ
d2bi0a1	21	GGPYFDDLSKGQVFDWAPGV
d2bj7a2	81	GTITIVYNHDEGDVVKALLD
d2bkyx1	34	VDVYNSLKDRLGDGVQLVNV
d2bmwa1	78	NAPFIGKVISNEPLVKEGGI
d2bnma1	24	NGEGGELTLTQLGRIAHVLG
d2bnma2	151	NEFLFVLEGEIHMKWGDKEN
d2bnqd1	53	NCSFTDSAIYNLQWFRQDPG
d2bo1a1	36	SLKMGGSKLIIIARNTRPDR
d2bo9b1	64	QASMEDIPGRGHKYRLKFAV
d2bo9b2	159	WQNSTEDTWYKMVKIQTVKQ
d2bopa_	400	TANQVKCYRFRVKKNHRHRY
d2brja1	103	YGQVKLQQLVYPTKLFYTFY
d2bsya1	52	LLQQASVGRLTLVNKTTILL
d2bsya2	174	PGDVGLDVSLPKDLALFPHQ
d2buda1	389	PDKIYFIRREDGTVHRGQVL
d2bv3a1	319	VARLLRMHANHREEVEELKA
d2bwba1	349	LNDMGFFDFDRNVAALRRSG
d2byca1	45	RLGITGILLYNGVHFVQTIE
d2c0sa1	19	HKVISFSQELDRLLNLLIEL
d2c12a1	315	KAVGMKSYAKDMSFPRLLNE
d2c1ia1	450	TFVTIPEMLNTRLKAHELYY
d2c2aa1	285	TIYNSLGELDLSTLKEFLEV
d2c34a1	44	YMWTRVGFVGKDVLSDEILE
d2c42a3	311	KVRLYRPFVSEAFFAALPAS
d2c42a5	726	GAPANFTALEAKGKELKGYK
d2c4ja2	67	FPNLPYLIDGTHKITQSNAI
d2c4va1	43	IMQTFVKQGNLDVELEFFQT
d2c5ra1	98	DIIEDLVNQRLQSEQEVLNY
d2c6aa1	315	SFEEDPEISLADYWKCTSCN
d2c78a1	229	HRKTLQEGIAGDNVGVLLRG
d2c78a2	395	KFEASVYVLKKEEGGRHTGF
d2c78a3	52	VEVKDYGDIDKAPEERARGI
d2c9aa1	225	APLKEIKVTSSRRFIASFNV
d2c9va1	25	ERHVGDLGNVTADKDGVADV
d2ca5a1	42	LALDKLAKNPSNPQLLAEYQ
d2cclb1	24	AKARADVDKNGSINAADVLL
d2ccqa1	75	LLPVRGAVECLFEMGFEEGE
d2ccwa1	14	EATVESNDAMQYNVKEIVVD
d2ccya_	67	IAGFAAGKADLPADAAQRAE
d2cdqa2	372	SISLTLDPSKLWSRELIQQE
d2cdqa3	457	ASKVNISFIVNEAEAEGCVQ
d2cfxa2	99	FINKTSPYAQTVTHVIFSEI
d2cg4a1	22	GILEALMGNARTAYAELAKQ
d2cg4a2	104	SAKDYPSALAKLESLDEVTE
d2cg7a1	139	TGGYMLECVCLGNGKGEWTC
d2cg7a2	86	RVGDTYERPKDSMIWDCTCI
d2ch5a2	59	RSEVLLVSEDGKILAEADGL
d2chha1	47	GVFTLPANTSFGVTAFANAA
d2choa2	232	LLAKFEKMYQLGVRSFAVFF
d2ckaa1	2054	AELEMWLQGHPEFAVDPRFL
d2co5a1	66	DDKILREEEAPDGKVLFLTE
d2co8a2	35	HLYVLERLCVNGHFFHRSCF
d2coca1	51	QGGSQDGRLPRTIPLPSCKL
d2cofa1	48	QDRNRSKVAQQPLSLVGCEV
d2coha1	149	AALLELSETPLAHEEEGKVV
d2coha2	35	RDRAYRVLEGLVRLEAVDEE
d2cona1	28	CHGCFKTTSDMNRVFCGHCG
d2cora2	31	CHAIIDEQPLIFKNDPYHPD
d2cosa1	21	QMLQELVNAGCDQEMAGRAL
[truncated: 719 more rows]
