# Supplementary material for: Deciphering the Preference and Predicting the Viability of Circular Permutations in Proteins
Source: PLoS One. 2012 Feb 16;7(2):e31791. doi: 10.1371/journal.pone.0031791 (PMC3281007; doi:10.1371/journal.pone.0031791)
Supplement: Table S1 — Occurrence Coverage of Various Sequence and Secondary Structural Patterns. A pattern means a specific way of combination of elements. The occurrence coverage of a pattern is defined as the observed number of combinations divided by the theoretical maximum number of combinations. For instance, the di-residue amino acid pattern has 400 (20 elements 20 elements) possible combinations. If there were only 300 combinations observed in the CP site representative fragments, the occurrence coverage of this pattern was thus 75%. (XLS) [file pone.0031791.s012.xls]

## Sheet: Table S1
Residue patterna	Element type	Coverage of occurrenceb
		Length of CP site representative segments (centered at the CP cleavage point)
		±1	±2	±3	±4	±5	±6	±7	±8	±9	±10	Ref.
R	amino acid (20 symbols)	100	100	100	100	100	100	100	100	100	100	100
	reduced amino acid alphabet (3 symbols)c	100	100	100	100	100	100	100	100	100	100	100
	reduced amino acid alphabet (4 symbols)d	100	100	100	100	100	100	100	100	100	100	100
	reduced amino acid alphabet (5 symbols)e	100	100	100	100	100	100	100	100	100	100	100
	reduced amino acid alphabet (6 symbols)f	100	100	100	100	100	100	100	100	100	100	100
	reduced amino acid alphabet (10 symbols)g	100	100	100	100	100	100	100	100	100	100	100
	secondary structural element (8 symbols)h	87.5	87.5	87.5	87.5	87.5	87.5	87.5	87.5	87.5	87.5	100
	Ramadrandron code (23 symbols)i	100	100	100	100	100	100	100	100	100	100	100
	kappa-alpha code (22 symbols)j	100	100	100	100	100	100	100	100	100	100	100
a A pattern means a specific way of combination of elements. R stands for a residue of interest; x denotes an uninterested residue.
b The occurrence coverage of a pattern is defined as the observed number of combinations divided by the theoretical maximum number of combinations.
c Defined according to the physiochemical classification of amino acid residues by [34]. The three symbols are A (representing hydrophobic residues such as A, V, C, I, L, M, F, and W), N (representing hydrophilic residues such as N, D, E, K, Q and R), and G (representing neutral residues such as G, S, P, T, H and Y).
d Defined according to the physiochemical classification of amino acid side chains by [Timberlake KC (1992) Chemistry. New York: Haper-Collins Publishers Inc]. The four symbols are G (non-polar side chains: G, A, P, V, I, L, M, F, W), S (polar side chains: S, T, C, N, Q, Y), D (acidic side chains: D, E), and K (basic side chains: K, H, R).
e Defined according to the physiochemical classification of amino acid side chains by [35]. The five symbols are G (nonpolar, aliphatic side chains: G, A, V, I, L, M), S (polar, uncharged side chains: S, P, T, C, N, Q), F (aromatic side chains: F, Y, W), K (positively charged side chains: K, H, R), and D (negatively charged side chains: D, E).
f Defined according to the physiochemical classification of amino acid side chains by [Mathews CK, Van Holde KE, Ahern KG (1999) Biochemistry. New Jersey: Prentice Hall]. The six symbols are G (aliphatic side chains: G, A, V, I, L), S (hydroxyl/sulfur side chains: S, T, C, M), P (cyclic side chain: P), F (aromatic side chains: F, Y, W), K (basic side chains: K, H, R), and N (acidic side chains: N…
g Defined in this work according to the physiochemical classification of amino acid side chains. The ten symbols are G (representing: G, A), P (representing: P), S (representing: S, T), V (representing: V, L, I, M), F (representing: F, Y, W), C (representing: C), H (representing: H), K (representing: K, R), D (representing: D, E), and N (representing: N, Q).
h The SSE codes defined by DSSP [45]. The eight symbols are H (α-helix), B (isolated β-bridge), E (extended strand participating in β-ladder), G (3/10 helix), I (π-helix), T (hydrogen bonded turn), S (bend) and C (others, such as coils and loops).
i The Ramachandran codes defined by SARST [46].
j The kappa-alpha codes defined by 3D-BLAST [47].
* Light gray numbers: <70% coverage
Residue pattern	Element type	Coverage of occurrence
		Length of CP site representative segments (centered at the CP cleavage point)
		±1	±2	±3	±4	±5	±6	±7	±8	±9	±10	Ref.
RxR	amino acid (20 symbols)	0.0*	91.75	97.5	98	99.25	99.75	100	100	100	100	100
	reduced amino acid alphabet (3 symbols)	0	100	100	100	100	100	100	100	100	100	100
	reduced amino acid alphabet (4 symbols)	0	100	100	100	100	100	100	100	100	100	100
	reduced amino acid alphabet (5 symbols)	0	100	100	100	100	100	100	100	100	100	100
	reduced amino acid alphabet (6 symbols)	0	100	100	100	100	100	100	100	100	100	100
	reduced amino acid alphabet (10 symbols)	0	96	99	99	100	100	100	100	100	100	100
	secondary structural element (8 symbols)	0	73.33	78.33	78.33	80	81.67	81.67	81.67	81.67	81.67	100
	Ramadrandron code (23 symbols)	0	72.4	82.23	86.01	87.9	89.6	90.93	92.06	93.01	93.95	100
	kappa-alpha code (22 symbols)	0	79.17	87.69	92.05	94.7	95.45	96.4	96.78	97.54	98.11	100
Residue pattern	Element type	Coverage of occurrence
		Length of CP site representative segments (centered at the CP cleavage point)
		±1	±2	±3	±4	±5	±6	±7	±8	±9	±10	Ref.
RxxR	amino acid (20 symbols)	0	81.75	96.5	98.75	100	100	100	100	100	100	100
	reduced amino acid alphabet (3 symbols)	0	100	100	100	100	100	100	100	100	100	100
	reduced amino acid alphabet (4 symbols)	0	100	100	100	100	100	100	100	100	100	100
	reduced amino acid alphabet (5 symbols)	0	100	100	100	100	100	100	100	100	100	100
	reduced amino acid alphabet (6 symbols)	0	100	100	100	100	100	100	100	100	100	100
	reduced amino acid alphabet (10 symbols)	0	93	98	99	100	100	100	100	100	100	100
	secondary structural element (8 symbols)	0	71.67	81.67	81.67	81.67	81.67	81.67	81.67	81.67	81.67	100
	Ramadrandron code (23 symbols)	0	58.6	76.18	83.18	85.63	87.33	88.09	89.41	90.55	92.06	100
	kappa-alpha code (22 symbols)	0	69	89.04	93.57	95.27	96.41	96.41	97.35	97.73	98.11	100
Residue pattern	Element type	Coverage of occurrence
		Length of CP site representative segments (centered at the CP cleavage point)
		±1	±2	±3	±4	±5	±6	±7	±8	±9	±10	Ref.
RxxxR	amino acid (20 symbols)	0	0	90.75	97	98.25	99.25	99.5	99.75	100	100	100
	reduced amino acid alphabet (3 symbols)	0	0	100	100	100	100	100	100	100	100	100
	reduced amino acid alphabet (4 symbols)	0	0	100	100	100	100	100	100	100	100	100
	reduced amino acid alphabet (5 symbols)	0	0	100	100	100	100	100	100	100	100	100
	reduced amino acid alphabet (6 symbols)	0	0	100	100	100	100	100	100	100	100	100
	reduced amino acid alphabet (10 symbols)	0	0	93	98	99	99	99	99	100	100	100
	secondary structural element (8 symbols)	0	0	73.33	78.33	80	80	81.67	81.67	81.67	81.67	100
	Ramadrandron code (23 symbols)	0	0	67.86	80.34	84.88	87.9	89.22	91.12	91.3	92.44	100
	kappa-alpha code (22 symbols)	0	0	83.55	92.06	95.09	96.79	98.49	98.68	98.87	98.87	100
Residue pattern	Element type	Coverage of occurrence
		Length of CP site representative segments (centered at the CP cleavage point)
		±1	±2	±3	±4	±5	±6	±7	±8	±9	±10	Ref.
RRR	amino acid (20 symbols)	0	21.98	36.55	46.09	53.95	59.89	64.31	68.48	71.82	74.56	100
	reduced amino acid alphabet (3 symbols)	0	100	100	100	100	100	100	100	100	100	100
	reduced amino acid alphabet (4 symbols)	0	100	100	100	100	100	100	100	100	100	100
	reduced amino acid alphabet (5 symbols)	0	100	100	100	100	100	100	100	100	100	100
	reduced amino acid alphabet (6 symbols)	0	93.98	99.07	100	100	100	100	100	100	100	100
	reduced amino acid alphabet (10 symbols)	0	64.16	74.9	80.22	83.84	86.14	88.35	89.96	91.37	92.17	100
	secondary structural element (8 symbols)	0	51.45	59.34	62.24	65.56	68.88	71.78	73.86	75.52	76.76	100
	Ramadrandron code (23 symbols)	0	14.91	22.64	28.02	31.19	34.05	36.73	39.05	41.21	43.16	100
	kappa-alpha code (22 symbols)	0	20.39	30.42	36.89	41.18	44.1	46.67	49.13	51.72	53.84	100
Residue pattern	Element type	Coverage of occurrence
		Length of CP site representative segments (centered at the CP cleavage point)
		±1	±2	±3	±4	±5	±6	±7	±8	±9	±10	Ref.
RRRR	amino acid (20 symbols)	0	1.24	3.66	6	8.29	10.5	12.64	14.7	16.64	18.55	100
	reduced amino acid alphabet (3 symbols)	0	100	100	100	100	100	100	100	100	100	100
	reduced amino acid alphabet (4 symbols)	0	81.64	95.31	98.83	99.61	99.61	100	100	100	100	100
	reduced amino acid alphabet (5 symbols)	0	60.8	85.44	92.16	95.52	96.96	98.4	98.88	99.36	99.36	100
	reduced amino acid alphabet (6 symbols)	0	39.58	67.16	76.68	81.8	85.21	87.84	89.39	90.47	91.71	100
	reduced amino acid alphabet (10 symbols)	0	10.61	25.06	34.02	40.33	44.95	48.98	52.33	55.1	57.64	100
	secondary structural element (8 symbols)	0	27.44	40.73	46.49	49.87	52.76	56.77	59.77	61.9	63.91	100
	Ramadrandron code (23 symbols)	0	2.15	5.8	8.96	11.62	13.84	15.82	17.7	19.53	21.26	100
	kappa-alpha code (22 symbols)	0	2.89	7.77	11.86	15.31	18.05	20.45	22.64	24.76	26.89	100
Residue pattern	Element type	Coverage of occurrence
		Length of CP site representative segments (centered at the CP cleavage point)
		±1	±2	±3	±4	±5	±6	±7	±8	±9	±10	Ref.
RRRRR	amino acid (20 symbols)	0	0	1.16	2.31	3.46	4.61	5.75	6.89	8.02	9.11	100
	reduced amino acid alphabet (3 symbols)	0	0	99.59	100	100	100	100	100	100	100	100
	reduced amino acid alphabet (4 symbols)	0	0	61.52	76.46	82.91	85.35	87.4	89.36	90.33	91.21	100
	reduced amino acid alphabet (5 symbols)	0	0	36.48	52.56	61.36	67.5	72.74	75.96	78.75	81.1	100
	reduced amino acid alphabet (6 symbols)	0	0	19.61	30.93	38.58	44.09	48.73	52.24	55.45	58.25	100
	reduced amino acid alphabet (10 symbols)	0	0	4.5	8.51	12.16	15.38	18.27	20.89	23.42	25.79	100
	secondary structural element (8 symbols)	0	0	24.17	32.18	36.66	40.11	43.24	46.02	48.57	51.3	100
	Ramadrandron code (23 symbols)	0	0	1.91	3.73	5.47	7.11	8.68	10.15	11.52	12.84	100
	kappa-alpha code (22 symbols)	0	0	2.3	4.46	6.54	8.49	10.33	12.06	13.68	15.19	100
