# Supplementary material for: Deciphering the Preference and Predicting the Viability of Circular Permutations in Proteins
Source: PLoS One. 2012 Feb 16;7(2):e31791. doi: 10.1371/journal.pone.0031791 (PMC3281007; doi:10.1371/journal.pone.0031791)
Supplement: Table S2 — All Features Examined in This Work. This table summarizes the binary classification performances of all examined sequence, structure and dynamics property measures and the reasons that some of them were excluded from the final feature set. (XLS) [file pone.0031791.s013.xls]

## Sheet: Table S2
Category	idx	Measure abbreviationa,b,c	Applied formd	p-value	AUC	Decision threshold	Sensitivity	Specificity	MCC	Measure description	Reasons for exclusione
Negative control	1	Rand	M	0.864	0.5075	0.017442	0.5	0.57	0.0696	Random values between 0 and 1 (with three decimal places)
Sequence-based features	1	R_aa	M	0.0201	0.5845	-0.010437	0.5789	0.55	0.1278	(refer to the foot note)
	2	R_aac3	M	0.0238	0.5913	0.742661	0.6316	0.53	0.1606	(refer to the foot note)
	3	R_aac3b	M	0.309	0.6013	-0.743608	0.7632	0.49	0.2583	(refer to the foot note)	A, B, C (CC to R_aac5: 0.74)
	4	R_aac4	M	0.311	0.5908	-0.671672	0.7632	0.52	0.2866	(refer to the foot note)	A, B, C (CC to R_aac5: 0.82)
	5	R_aac5	M	0.147	0.5768	-0.872353	0.8289	0.43	0.2754	(refer to the foot note)
	6	R_aac6	M	0.084	0.5839	-0.691831	0.7763	0.43	0.2156	(refer to the foot note)	A, B, C (CC to R_aac5: 0.75)
	7	R_aac10	M	0.0316	0.5841	0.26852	0.5132	0.67	0.1845	(refer to the foot note)	B, C (CC to R_aa: 0.79)
	8	2R_aa	M	0.00469	0.6018	0.485336	0.4474	0.7	0.1517	(refer to the foot note)
	9	2R_aac3	M	3.42e-06	0.7062	-0.051366	0.7237	0.59	0.312	(refer to the foot note)
	10	2R_aac3b	M	0.0951	0.5883	-0.484695	0.6842	0.51	0.1945	(refer to the foot note)	A, B
	11	2R_aac4	M	0.164	0.5512	-0.475105	0.75	0.44	0.1963	(refer to the foot note)	A, B, C (CC to 2R_aac5: 0.71)
	12	2R_aac5	M	0.00368	0.6193	-0.072191	0.6579	0.6	0.2556	(refer to the foot note)
	13	2R_aac6	M	0.0166	0.6153	0.081491	0.5526	0.76	0.3199	(refer to the foot note)	B, C (CC to 2R_aac5: 0.70)
	14	2R_aac10	M	0.000599	0.6438	0.054425	0.6711	0.56	0.2296	(refer to the foot note)	B, C (CC to 2R_aa: 0.71)
	15	RxR_aa	M	0.00611	0.6145	-0.058247	0.6579	0.54	0.1969	(refer to the foot note)
	16	RxR_aac3	M	3.47e-06	0.6967	0.117792	0.7237	0.63	0.3507	(refer to the foot note)
	17	RxR_aac3b	M	0.0434	0.5867	-0.002193	0.5263	0.7	0.229	(refer to the foot note)	B, C (CC to RxR_aac3: 0.70)
	18	RxR_aac4	M	0.0748	0.5854	-0.267541	0.6447	0.53	0.1738	(refer to the foot note)	A, B, C (CC to RxR_aac3: 0.80)
	19	RxR_aac5	M	0.00281	0.6405	0.027069	0.6184	0.65	0.2665	(refer to the foot note)
	20	RxR_aac6	M	0.00622	0.6259	-0.163157	0.6842	0.56	0.2429	(refer to the foot note)	B
	21	RxR_aac10	M	0.00444	0.6162	0.274513	0.5526	0.63	0.1819	(refer to the foot note)	B
	22	R2xR_aa	M	0.00419	0.6216	0.232922	0.6579	0.58	0.2359	(refer to the foot note)
	23	R2xR_aac3	M	0.000119	0.6779	0.046493	0.7368	0.61	0.3447	(refer to the foot note)
	24	R2xR_aac3b	M	0.421	0.5508	-0.20303	0.5921	0.58	0.1705	(refer to the foot note)	A, B, C (CC to R2xR_aac5: 0.73)
	25	R2xR_aac4	M	0.665	0.5301	-0.144046	0.5658	0.53	0.0949	(refer to the foot note)	A, B, C (CC to R2xR_aac5: 0.79), D
	26	R2xR_aac5	M	0.0833	0.5947	0.134967	0.5395	0.65	0.1895	(refer to the foot note)
	27	R2xR_aac6	M	0.707	0.5224	-0.086367	0.5526	0.54	0.0918	(refer to the foot note)	A, B, C (CC to R2xR_aac5: 0.72), D
	28	R2xR_aac10	M	0.102	0.5499	0.480743	0.4737	0.61	0.0838	(refer to the foot note)	A, B, D
	29	R3xR_aa	M	0.985	0.5033	-0.075793	0.5263	0.5	0.0261	(refer to the foot note)	A, B, D
	30	R3xR_aac3	M	0.0966	0.5771	-0.112376	0.6316	0.55	0.1802	(refer to the foot note)
	31	R3xR_aac3b	M	0.394	0.5568	0.131552	0.5658	0.63	0.1948	(refer to the foot note)	A, B
	32	R3xR_aac4	M	0.755	0.5258	-0.15665	0.6184	0.5	0.1179	(refer to the foot note)	A, B, C (CC to R3xR_aac5: 0.75)
	33	R3xR_aac5	M	0.242	0.5583	0.025017	0.5263	0.61	0.1358	(refer to the foot note)
	34	R3xR_aac6	M	0.163	0.5612	-0.240987	0.6579	0.5	0.1579	(refer to the foot note)	A, B, C (CC to R3xR_aac5: 0.77)
	35	R3xR_aac10	M	0.0217	0.5854	0.197656	0.5658	0.53	0.0949	(refer to the foot note)	B, D
	36	3R_aac3	M	1.6e-07	0.7336	-0.023982	0.7237	0.65	0.3703	(refer to the foot note)
	37	3R_aac3b	M	0.0316	0.5816	-0.026142	0.4737	0.72	0.1994	(refer to the foot note)	B
	38	3R_aac4	M	0.0639	0.5514	-0.356991	0.6053	0.48	0.085	(refer to the foot note)	A, B, D
	39	3R_aac5	M	0.000122	0.6676	0.085663	0.5921	0.74	0.3353	(refer to the foot note)
	40	3R_aac6	M	0.000493	0.6624	0.232681	0.5526	0.74	0.2977	(refer to the foot note)	B
	41	3R_aac10	M	0.000751	0.6405	0.217237	0.5132	0.76	0.2822	(refer to the foot note)	B
	42	4R_aac3	M	5.37e-05	0.6893	-0.273452	0.7763	0.6	0.3757	(refer to the foot note)
	43	4R_aac3b	M	0.0382	0.587	-0.198232	0.4868	0.64	0.1275	(refer to the foot note)	B
	44	4R_aac4	M	0.0346	0.5624	-0.108002	0.4737	0.62	0.094	(refer to the foot note)	B, D
	45	4R_aac5	M	9.45e-06	0.6849	-0.172828	0.7105	0.64	0.3473	(refer to the foot note)
	46	5R_aac3	M	0.000517	0.6468	-0.165742	0.5921	0.61	0.2004	(refer to the foot note)
	47	5R_aac3b	M	0.0587	0.5807	-0.242707	0.5526	0.58	0.1315	(refer to the foot note)	A, B
	48	Hydropho	–M	0.0747	0.5712	0.142412	0.6184	0.54	0.1572	Hydrophobicity scales	A, B
Secondary structure-based features	1	R_sse	M	9.86e-10	0.7675	-0.117386	0.8553	0.76	0.6096	(refer to the foot note)
	2	R_rm	M	1.2e-05	0.7154	-0.097262	0.8289	0.6	0.4313	(refer to the foot note)
	3	R_ka	M	7.86e-06	0.6916	0.100529	0.6974	0.7	0.3943	(refer to the foot note)
	4	2R_sse	M	6.07e-10	0.7696	-0.294664	0.8816	0.67	0.5516	(refer to the foot note)
	5	2R_rm	M	5.73e-06	0.7172	0.018606	0.7632	0.66	0.4196	(refer to the foot note)
	6	2R_ka	M	3.21e-08	0.7489	0.1164	0.7763	0.68	0.4523	(refer to the foot note)
	7	RxR_sse	M	4.87e-11	0.7834	-0.083048	0.8421	0.68	0.5194	(refer to the foot note)
	8	RxR_rm	M	1.93e-07	0.7317	0.004155	0.8289	0.64	0.4682	(refer to the foot note)
	9	RxR_ka	M	8.4e-09	0.7563	0.159101	0.7237	0.68	0.3999	(refer to the foot note)
	10	R2xR_sse	M	1.05e-11	0.7821	0.084529	0.8026	0.69	0.4885	(refer to the foot note)
	11	R2xR_rm	M	2.14e-06	0.7234	-0.068061	0.8026	0.61	0.4126	(refer to the foot note)
	12	R2xR_ka	M	1.42e-08	0.7638	-0.101525	0.75	0.66	0.4064	(refer to the foot note)
	13	R3xR_sse	M	1.77e-08	0.7546	-0.028649	0.8026	0.63	0.4314	(refer to the foot note)
	14	R3xR_rm	M	8.22e-06	0.717	-0.034416	0.75	0.64	0.387	(refer to the foot note)
	15	R3xR_ka	M	5.09e-07	0.7332	0.216329	0.6974	0.67	0.364	(refer to the foot note)
	16	phi	M	0.62	0.4238	0.137043	0.3026	0.78	0.0938	Residue torsonal angle	A, B, D
	17	psi	M	0.813	0.4768	-0.031236	0.4079	0.78	0.2029	Residue torsonal angle	A, B
	18	kappa	M	0.654	0.5141	0.178825	0.4737	0.76	0.2442	Residue torsonal angle	A, B
	19	alpha	M	0.0909	0.5762	0.09405	0.5658	0.74	0.3103	Residue torsonal angle	A, B
Tertiary structure-based features	1	SCMw	M	0.853	0.4871	-0.053368	0.5395	0.49	0.0292	Side-chain molecular weight	A, B, D
	2	SCMw+	M	0.834	0.4813	-0.042441	0.5395	0.49	0.0292	Side-chain molecular weight	A, B, D
	3	RSA	M	6.77e-05	0.678	0.461119	0.5658	0.7	0.2672	Relative solvent accessibility	B
	4	RSA+	M	6.23e-05	0.6797	0.413896	0.5658	0.69	0.2567	Relative solvent accessibility
	5	DPX	–M	9.02e-06	0.6075	0.717108	0.8158	0.47	0.2975	Residue depth	B
	6	DPX+	–M	2.56e-06	0.6347	0.76643	0.7895	0.52	0.3148	Residue depth
	7	CM	M	0.000165	0.6576	0.145535	0.7237	0.61	0.3313	Centroid distance measure	B
	8	CM+	M	0.000139	0.6595	0.270562	0.6842	0.64	0.3212	Centroid distance measure
	9	H-bonds	–M	0.000452	0.6291	0.60974	0.6316	0.71	0.3411	Number of hydrogen bonds	B, C (CC to H-bonds+: 0.96)
	10	H-bonds+	–M	0.000245	0.6304	0.580724	0.6447	0.72	0.3642	Number of hydrogen bonds
	11	ssBond	–M	NA	0.5813	0	0.7763	0.49	0.2725	Formation of disulfide bond	B
	12	ssBond+	–M	NA	0.5813	0	0.7763	0.49	0.2725	Formation of disulfide bond	B
	13	Hss-bonds	–M	0.000418	0.6245	0.60974	0.6316	0.71	0.3411	Number of hydrogen plus disulfide bonds	B, C (CC to H-bonds+: 0.94)
	14	Hss-bonds+	–M	0.000193	0.6282	0.580724	0.6447	0.72	0.3642	Number of hydrogen plus disulfide bonds	B, C (CC to H-bonds+: 0.97)
	15	Closeness	1/M	7.16e-05	0.6736	0.032789	0.7368	0.6	0.3351	Closeness
	16	Closeness+	1/M	3.07e-05	0.6724	0.229322	0.7105	0.63	0.3375	Closeness	B, C (CC to Closeness: 0.97)
	17	CN	–M	3.7e-08	0.7455	0.113976	0.8026	0.63	0.4314	Contact number
	18	WCN	1/M	2.13e-08	0.74	0.370515	0.6842	0.73	0.4125	Weighted contact number
	19	WCN+	1/M	7.37e-08	0.7283	0.339581	0.6974	0.68	0.3741	Weighted contact number	C (CC to WCN: 0.99)
	20	B-factor	M	7.22e-06	0.6761	-0.017049	0.6053	0.64	0.2435	Atomic mean-square displacement	B
	21	GNM-F	M	3.72e-06	0.7171	-0.126817	0.7763	0.61	0.3852	Gaussian network model-derived mean-square fluctuation
	22	GNM-F+	M	3.72e-06	0.7171	-0.126817	0.7763	0.61	0.3852	Gaussian network model-derived mean-square fluctuation	C (CC to GNM-F: 1.00)
	23	RMSF+	M	8.36e-08	0.7571	0.051308	0.6711	0.74	0.4104	Root-mean-square fluctuation of the Cα atom	E
	24	Disb	M	1.28e-06	0.7068	0.17879	0.7237	0.65	0.3703	Average distance to the residues located in the buried core	B, C (CC to Disb+: 0.89)
	25	Disb+	M	1.01e-06	0.7075	0.272298	0.6974	0.68	0.3741	Average distance to the residues located in the buried core
	26	Dishpho	M	2.69e-05	0.6674	0	0.8158	0.59	0.408	Average distance to hydrophobic residues
	27	Dishpho+	M	2.71e-05	0.6672	0	0.8158	0.59	0.408	Average distance to hydrophobic residues	C (CC to Dishpho: 0.89)
	28	Fb	M	7.5e-09	0.7826	-0.144639	0.75	0.68	0.426	Farness from the buried core	B, C (CC to Fb+: 0.70)
	29	Fb+	M	4.97e-09	0.7861	0.058096	0.6974	0.74	0.4356	Farness from the buried core
	30	Fhpho	M	8.39e-05	0.6757	0	0.7895	0.61	0.3989	Farness from hydrophobic residues
	31	Fhpho+	M	8.9e-05	0.6755	0	0.7895	0.61	0.3989	Farness from hydrophobic residues	C (CC to Fhpho: 0.73)
	32	FbORhpho	M	0.00144	0.6589	-0.192056	0.6579	0.54	0.1969	Farness from the union set of residues in the buried core and hydrophobic residues	B
	33	FbORhpho+	M	0.00141	0.6609	-0.193239	0.6579	0.56	0.2164	Farness from the union set of residues in the buried core and hydrophobic residues	B
	34	FbANDhpho	M	0.000483	0.6916	-0.151827	0.6974	0.61	0.3048	Farness from the hydrophobic residues located in the buried core	B
	35	FbANDhpho+	M	0.00044	0.6934	-0.141201	0.6974	0.61	0.3048	Farness from the hydrophobic residues located in the buried core	B
a Residue patterns:	R	single residue
	2R	di-residue
	3R	tri-residue
	4R	tetra-residue
	5R	peta-residue
	RxR	coupling residues, with one residue skipped in between
	R2xR	coupling residues, with two residue skipped in between
	R3xR	coupling residues, with three residue skipped in between
b Alphabets:	aa	amino acid alphebet (20 symbols)
	aac3	reduced amino acid alphebet (3 symbols); defined according to the physiochemical classification of amino acid residues by [34]
	aac3b	reduced amino acid alphebet (3 symbols); defined in this work: A (representing hydrophobic residues: A, V, C, I, L, M, F, W), N (representing hydrophilic residues: N, D, E, K, Q, R), and G (representing neutral residues: G, S, P, T, H, Y)
	aac4	reduced amino acid alphebet (4 symbols); defined according to the physiochemical classification of amino acid residues by [Timberlake KC (1992) Chemistry. New York: Haper-Collins Publishers Inc]
	aac5	reduced amino acid alphebet (5 symbols); defined according to the physiochemical classification of amino acid residues by [35]
	aac6	reduced amino acid alphebet (6 symbols); defined according to the physiochemical classification of amino acid residues by [Mathews CK, Van Holde KE, Ahern KG (1999) Biochemistry. New Jersey: Prentice Hall]
	aac10	reduced amino acid alphebet (10 symbols); defined in this work: G (representing: G, A), P (representing: P), S (representing: S, T), V (representing: V, L, I, M), F (representing: F, Y, W), C (representing: C), H (representing: H), K (representing: K, R), D (representing: D, E), and N (representing: N, Q)
	sse	the secondary structure element defined by DSSP [45]
	rm	the Ramadrondron code defined by SARST [46]
	ka	the kappa-alpha code defined by 3D-BLAST [47]
c A plus (+) after an abbreviation for certain measures indicates that hydrogen atoms were restored/added before those measures were calculated.
d Applied forms:	M	The original measure value
	–M	Minus value of the original measure
	1/M	Inverted value of the original measure
e Reasons for exclusion	A	p-value > 0.05
	B	AUC < 0.65 ; or, the AUC is clearly lower than other measures in the same group (i.e., with the same background color)
	C	Correlation coefficient (CC) > 0.7
	D	MCC < 0.1
	E	Difficult to implement/apply
