# Supplementary material for: Deciphering the Preference and Predicting the Viability of Circular Permutations in Proteins
Source: PLoS One. 2012 Feb 16;7(2):e31791. doi: 10.1371/journal.pone.0031791 (PMC3281007; doi:10.1371/journal.pone.0031791)
Supplement: Table S3 — CP Viability Prediction Performance of the 46 Selected Features. Each selected feature was subjected to 10-fold cross-validated ROC curve analysis, and was applied to generate a single-feature SVM, ANN and RF predictors. Each predictor was evaluated by 10-fold cross-validation. Dataset T and nrCPDB-40 were utilized in these experiments; in order to assess the dataset independence of each feature, they were applied either to train or test a predictor but not at the same time. (XLS) [file pone.0031791.s014.xls]

## Sheet: Table S3
idx	Measure	ROC curve analysis						Artificial neural network (ANN)				Random forest (RF)				Support vector machine (SVM)
		Dataset Ta,b					nrCPDB-40	Dataset Ta			nrCPDB-40	Dataset Ta			nrCPDB-40	Dataset Ta				nrCPDB-40
		AUC	Decision thresholdc	Sensitivity	Specificity	MCC	Sensitivity	Sensitivity	Specificity	MCC	Sensitivity	Sensitivity	Specificity	MCC	Sensitivity	Accuracy	Sensitivity	Specificity	MCC	Sensitivity
1	R_aa	0.57	-0.038	0.6081	0.4894	0.0973	0.6091	0.5532	0.6529	0.2258	0.55432	0.356332	0.789759	0.158513	0.54268	0.633945	0.5892	0.666151	0.244808	0.55044
2	R_aac3	0.6305	0.622	0.7297	0.5	0.2329	0.5241	0.6221	0.6794	0.3451	0.56693	0.799717	0.591292	0.406325	0.51406	0.704807	0.718372	0.720724	0.401232	0.36566
3	R_aac5	0.6205	-0.897	0.7973	0.5319	0.3356	0.4373	0.3712	0.8483	0.254	0.46799	0.551111	0.757384	0.314375	0.51988	0.720515	0.683273	0.74761	0.428083	0.36566
4	2R_aa	0.6396	-0.18	0.7432	0.5106	0.2574	0.6192	0.6029	0.7399	0.3731	0.46799	0.81888	0.383132	0.222408	0.63531	0.572862	0.201429	0.869959	0.093034	0.63046
5	2R_aac3	0.6866	0.162	0.6216	0.6702	0.2908	0.6009	0.6945	0.686	0.3968	0.56499	0.724201	0.476676	0.219064	0.6096	0.667222	0.627193	0.703913	0.322493	0.45247
6	2R_aac5	0.6408	-0.097	0.6216	0.6809	0.3017	0.5232	0.6188	0.78	0.4205	0.56887	0.669817	0.591215	0.269738	0.55674	0.644539	0.633583	0.658211	0.262831	0.37148
7	RxR_aa	0.5871	-0.067	0.6486	0.4681	0.1175	0.6569	0.4951	0.7782	0.2983	0.46896	0.628894	0.563668	0.194155	0.67216	0.611232	0.707712	0.601321	0.186296	0.61348
8	RxR_aac3	0.7051	0.103	0.7027	0.6489	0.3492	0.5743	0.7832	0.6351	0.4306	0.58002	0.788071	0.464902	0.269227	0.60912	0.660158	0.60128	0.717776	0.315615	0.37585
9	RxR_aac5	0.6715	-0.192	0.6757	0.617	0.2907	0.5328	0.6327	0.768	0.4116	0.57226	0.674838	0.683568	0.363784	0.56838	0.634569	0.619207	0.640293	0.232838	0.3613
10	R2xR_aa	0.6125	0.168	0.7162	0.5106	0.2289	0.5902	0.8119	0.5453	0.3877	0.57711	0.764506	0.423584	0.204094	0.66974	0.625012	0.571452	0.662487	0.22892	0.36566
11	R2xR_aac3	0.6857	0.014	0.7568	0.5745	0.3323	0.6134	0.7265	0.6311	0.3745	0.56305	0.53458	0.636017	0.169887	0.63143	0.657066	0.609866	0.692427	0.297994	0.36566
12	R2xR_aac5	0.6167	-0.07	0.5811	0.6064	0.1863	0.5459	0.5467	0.8086	0.4142	0.43259	0.407996	0.81692	0.257322	0.59311	0.614472	0.58247	0.631651	0.191804	0.36227
13	R3xR_aac3	0.5955	-0.125	0.6351	0.5851	0.2187	0.6231	0.7824	0.5945	0.3853	0.56547	0.719804	0.346592	0.0913612	0.54559	0.604112	0.492801	0.646664	0.182176	0.62415
14	R3xR_aac5	0.5985	0.027	0.5541	0.6064	0.1597	0.557	0.6913	0.6067	0.3404	0.5742	0.567769	0.664265	0.237396	0.59117	0.616824	0.601217	0.621816	0.190693	0.55917
15	3R_aac3	0.7297	0.068	0.6892	0.7128	0.4001	0.5627	0.8026	0.6823	0.5105	0.57662	0.653836	0.542497	0.201175	0.61688	0.691556	0.644743	0.737008	0.377761	0.44859
16	3R_aac5	0.7132	-0.355	0.7297	0.5745	0.3042	0.5063	0.5699	0.8315	0.4297	0.57323	0.57209	0.705205	0.283501	0.56596	0.669096	0.660557	0.672972	0.31147	0.36566
17	4R_aac3	0.6895	-0.211	0.7027	0.6277	0.3282	0.7017	0.7751	0.6595	0.4413	0.57226	0.82157	0.32093	0.186159	0.6324	0.659459	0.613986	0.690142	0.300011	0.36566
18	4R_aac5	0.7009	-0.187	0.7297	0.6383	0.3658	0.6689	0.7124	0.741	0.4675	0.56159	0.686538	0.619764	0.306998	0.63531	0.561036	0.29619	0.786791	0.0952682	0.36566
19	5R_aac3	0.6561	-0.324	0.6892	0.5851	0.273	0.5358	0.8065	0.5704	0.3985	0.56547	0.59798	0.580775	0.186905	0.62803	0.613764	0.607858	0.621227	0.186758	0.43501
20	R_sse	0.7766	-0.137	0.8243	0.7979	0.6185	0.6887	0.8304	0.817	0.6537	0.56353	0.730453	0.815022	0.551075	0.66149	0.791524	0.732282	0.847135	0.584054	0.36566
21	R_rm	0.6811	-0.304	0.9324	0.5213	0.4823	0.7249	0.9156	0.5471	0.4893	0.57226	0.898705	0.354979	0.310968	0.61833	0.709655	0.632683	0.808945	0.440373	0.39622
22	R_ka	0.6968	0.066	0.7432	0.6809	0.4211	0.6429	0.7206	0.7176	0.4464	0.57323	0.720672	0.596	0.320316	0.66052	0.699665	0.648803	0.739978	0.389316	0.57081
23	2R_sse	0.7333	-0.261	0.8514	0.6809	0.5315	0.6931	0.867	0.6695	0.5404	0.57177	0.816071	0.685515	0.505154	0.71435	0.73543	0.842738	0.645241	0.496721	0.44714
24	2R_rm	0.7898	0.248	0.7027	0.7553	0.4574	0.7302	0.7826	0.7802	0.5715	0.57808	0.716693	0.528546	0.250025	0.7323	0.692406	0.632063	0.746866	0.380713	0.40592
25	2R_ka	0.797	0.065	0.8108	0.7021	0.5099	0.6873	0.7644	0.8336	0.6037	0.57565	0.615961	0.694065	0.315537	0.71242	0.684052	0.437619	0.898397	0.35919	0.50291
26	RxR_sse	0.7549	-0.087	0.8514	0.7021	0.5515	0.7466	0.9348	0.6869	0.6378	0.57226	0.840417	0.655807	0.504954	0.74636	0.748132	0.652069	0.890789	0.536604	0.43792
27	RxR_rm	0.7813	0.122	0.8243	0.6702	0.4933	0.7461	0.8938	0.6555	0.5666	0.56596	0.72673	0.631851	0.366746	0.75703	0.724918	0.636568	0.843034	0.478952	0.39234
28	RxR_ka	0.7986	-0.234	0.8649	0.6489	0.5164	0.777	0.8426	0.7384	0.5886	0.57274	0.77756	0.607545	0.391143	0.76188	0.701748	0.624145	0.797525	0.42129	0.44229
29	R2xR_sse	0.7701	0.014	0.8108	0.7021	0.5099	0.7852	0.9424	0.6826	0.6409	0.57226	0.854069	0.61834	0.483917	0.74442	0.743795	0.671387	0.820786	0.495782	0.4452
30	R2xR_rm	0.725	-0.102	0.8514	0.5851	0.4437	0.7389	0.86	0.6196	0.5184	0.56838	0.789529	0.478886	0.280642	0.71096	0.67662	0.725119	0.6652	0.40604	0.36566
31	R2xR_ka	0.8051	-0.396	0.9189	0.6489	0.5757	0.777	0.6998	0.822	0.5359	0.5645	0.695328	0.705971	0.401609	0.76916	0.703545	0.69002	0.713423	0.389	0.55529
32	R3xR_sse	0.7364	-0.03	0.8243	0.617	0.4436	0.7066	0.8175	0.6918	0.5249	0.57662	0.911701	0.407986	0.366862	0.74879	0.709752	0.696335	0.729368	0.408106	0.56208
33	R3xR_rm	0.728	0.146	0.7027	0.6915	0.3916	0.7949	0.7652	0.7244	0.5071	0.57226	0.756419	0.562592	0.323543	0.77401	0.683376	0.611421	0.758948	0.373586	0.62997
34	R3xR_ka	0.7484	0.14	0.7297	0.6915	0.4183	0.6501	0.867	0.6093	0.514	0.57856	0.642585	0.587182	0.234746	0.74588	0.679009	0.628186	0.726023	0.350381	0.44617
35	Closeness	0.6942	0.041	0.7027	0.6596	0.3597	0.5623	0.7199	0.7066	0.4282	0.57177	0.750329	0.627406	0.384359	0.62221	0.640247	0.589743	0.674988	0.260302	0.57759
36	RSA+	0.7213	0.424	0.5676	0.7553	0.3291	0.5922	0.6171	0.8264	0.4805	0.57565	0.871831	0.478992	0.381299	0.56693	0.640165	0.653496	0.647391	0.254834	0.38021
37	CM+	0.6902	0.141	0.7297	0.6383	0.3658	0.6231	0.7867	0.6743	0.4694	0.48933	0.794104	0.665746	0.463554	0.62997	0.659619	0.607868	0.698252	0.304274	0.63191
38	DPX+	0.6038	0.764	0.7671	0.5455	0.3138	0.5333	0.7545	0.6224	0.3826	0.57565	0.815838	0.644779	0.473281	0.52813	0.750626	0.687049	0.81302	0.503674	0.36566
39	H-bonds+	0.6581	0.553	0.6216	0.7766	0.4037	0.5289	0.6382	0.7842	0.4324	0.56256	0.566036	0.767922	0.346126	0.50824	0.755716	0.719552	0.783756	0.501944	0.36566
40	CN	0.7705	0.081	0.7703	0.6915	0.4586	0.6202	0.6789	0.8357	0.5515	0.55141	0.739953	0.749552	0.495284	0.6227	0.741795	0.690228	0.787347	0.478324	0.36566
41	WCN	0.7774	0.052	0.7703	0.6702	0.4378	0.611	0.789	0.7534	0.5444	0.57565	0.837985	0.666718	0.515609	0.63191	0.708674	0.678715	0.73015	0.401885	0.4549
42	Disb+	0.7397	0.014	0.7297	0.6809	0.4077	0.5705	0.801	0.6894	0.4943	0.57614	0.795241	0.63621	0.440959	0.61736	0.678482	0.617646	0.731801	0.351816	0.39816
43	Dishpho	0.6679	-0.06	0.8933	0.5455	0.4537	0.6139	0.9214	0.5879	0.5382	0.48303	0.780865	0.679272	0.484689	0.56353	0.681664	0.623635	0.74124	0.362387	0.36566
44	Fb+	0.8406	0.05	0.7027	0.8085	0.5148	0.5574	0.771	0.8307	0.6107	0.57759	0.924871	0.609679	0.558985	0.61591	0.712378	0.658959	0.756515	0.417018	0.40349
45	Fhpho	0.6827	-0.001	0.8133	0.5859	0.4014	0.5632	0.9114	0.574	0.511	0.56887	0.828507	0.605843	0.448606	0.57468	0.691649	0.636235	0.75623	0.386146	0.39185
46	GNM-F	0.7596	-0.141	0.7838	0.6809	0.4619	0.5478	0.8562	0.7025	0.5579	0.57711	0.793224	0.7553	0.554865	0.35388	0.669844	0.628881	0.705478	0.32592	0.36566
aThese results were obtained with 10-fold cross-validation. Every binary classification performance measure value was an 10-fold averaged value.
bNote that these binary classification performance measure values are different from those values listed in Table S2 because the values shown here were obtained with 10-fold cross-validation.
*These prediction methods and the established models will continuously be improved. Please refer to the latest results at http://sarst.life.nthu.edu.tw/cpdb/pred.
