# Supplementary material for: Deciphering the Preference and Predicting the Viability of Circular Permutations in Proteins
Source: PLoS One. 2012 Feb 16;7(2):e31791. doi: 10.1371/journal.pone.0031791 (PMC3281007; doi:10.1371/journal.pone.0031791)
Supplement: Text S2 — Parameter settings for the MD simulation package GROMACS. Parameter settings for the two steps for running simulation with GROMACS, i.e., energy minimization and molecular dynamics simulation, are provided in this plain text file. (TXT) [file pone.0031791.s016.txt]

### Part I
### Parameters for the energy minimization step
### Suggested filename for saving these parameter settings: mini.mdp

title      = minimization
;Steepest Descents in vacuo
cpp		=	/usr/bin/cpp
constraints	=	none
integrator	=	steep
nsteps		=	10

;Energy minimizing stuff
emtol		=	1000
emstep		=	0.01
nstcomm		=	1
ns_type		=	grid
morse		=	no
coulombtype	=	Shift
vdw_type	=	Shift
rlist		=	1.4
rcoulomb	=	1.2
rvdw		=	1.2
rcoulomb_switch	=	1.0
rvdw_switch	=	1.0
epsilon_r	=	6.0
Tcoupl		=	no
Pcoupl		=	no
gen_vel		=	no


### Part II
### Parameters for the full molecular dynamics simulation step
### Suggested filename for saving these parameter settings: fullmd_solution.mdp

title                    = MD simulation	;Preprocessor
cpp			 = /lib/cpp		;Directories to include in the topology format
include 		 = -I/usr/local/gromacs/share/gromacs/top
						;Run control: A leap-frog algorithm for integrating Newton's equations. 

integrator		 = md			;Total simulation time: 100 ps:time step in femtoseconds 
dt			 = 0.002		;number of steps
nsteps  		 = 2500			;frequency to write coordinates to output trajectory file
nstxout 		 = 100			;frequency to write velocities to output trajectory file
nstvout 		 = 100			;frequency to write energies to log file
nstlog  		 = 10			;frequency to write energies to energy file
nstenergy		 = 10			;frequency to write coordinates to xtc trajectory 
nstxtcout		 = 10			;group(s) to write to xtc trajectory
xtc_grps		 = protein sol		;group(s) to write to energy file 
energygrps		 = protein sol  	;Frequency to update the neighbor list (and the long-range forces,
						 ;when using twin-range cut-off's). 
nstlist 		 = 10			;Make a grid in the box and only check atoms in neighboring grid cells 
						 ;when constructing a new neighbor list every nstlist steps. 
ns_type 		 = grid			;cut-off distance for the short-range neighbor list
rlist			 = 0.8			;treatment of electrostatic interactions
coulombtype		 = cut-off
rcoulomb		 = 1.4			;treatment of van der waals interactions
rvdw			 = 1.4			;Periodic boudary conditions in all the directions 
pbc                      = xyz			;Temperature coupling
tcoupl  		 = berendsen
tc-grps 		 = protein sol
tau_t			 = 0.1 0.1   
ref_t			 = 300 300		;Pressure coupling
Pcoupl  		 = berendsen
Pcoupltype               = isotropic
tau_p			 = 1.0
compressibility 	 = 4.5e-5
ref_p			 = 1.0			;Velocity generation
gen_vel 		 = yes 
gen_temp		 = 300
gen_seed		 = 173529		;Constrain all bonds
constraints		 = all-bonds
